# Supplementary material for: Latent profiles of exercise motivation and exercise-induced emotions: associations with physical activity and gender among Chinese college students
Source: Front Psychol. 2026 Mar 5;17:1759866. doi: 10.3389/fpsyg.2026.1759866 (PMC12999797; doi:10.3389/fpsyg.2026.1759866)
Supplement: Supplementary file 3 [file Data_Sheet_1.csv]

17	2	163	44	1	4	45	3	30	2	60	4	7	3	1	4	2	1	1	4	4	1	1	999	999	999	999	999	999	999	999	999	999	999	999	999	999	999	999	999	999	999	999	999	999	999	999	999	999	999
17	2	160	42	1	3	0	3	0	7	20	5	4	3	4	3	3	3	3	3	3	3	4	3	3	3	3	3	3	3	3	3	3	3	3	3	2	2	2	3	3	999	999	999	999	999	999	999	999	999
17	2	156	44	1	1	0	3	60	7	360	4	7	4	6	2	2	2	3	2	3	2	4	5	3	5	4	4	5	5	2	5	2	1	2	4	2	2	2	4	2	3	5	5	3	3	5	3	3	3
17	1	173.5	60	1	4	40	4	40	7	60	3	5	4	3	2	2	3	3	2	4	3	3	4	4	4	3	4	4	4	3	3	2	2	2	3	2	1	1	1	2	4	4	4	3	4	3	2	2	2
17	2	167	58	1	4	15	4	15	6	30	7	6	4	7	4	4	3	3	4	4	3	4	4	3	4	4	3	4	4	2	4	2	3	2	3	1	1	2	1	1	4	4	4	4	4	3	3	4	4
17	1	163	65	1	7	90	7	90	8	120	7	5	7	6	3	3	3	4	7	4	3	5	4	4	4	4	4	4	3	4	3	4	3	3	2	2	3	3	2	3	4	3	4	4	4	3	3	2	3
17	2	156	50	1	1	0	3	20	6	30	5	7	5	5	2	2	2	2	1	3	2	2	4	4	4	4	4	4	4	4	4	2	2	2	4	2	2	2	1	1	2	4	4	2	4	2	4	2	4
17	2	172	55	1	2	30	2	60	7	60	6	6	5	7	3	3	3	3	5	6	5	7	3	4	4	3	3	3	3	3	4	1	3	2	4	2	3	2	2	2	3	4	3	1	4	3	4	2	4
17	2	166	50	2	1	0	1	0	7	60	4	7	2	5	1	1	1	2	1	1	3	5	4	4	4	4	3	3	3	3	4	1	1	1	3	1	1	1	1	1	3	3	4	3	3	4	3	2	2
17	2	163	106	1	1	0	2	0	7	40	2	3	2	2	7	5	5	6	7	6	6	6	3	3	3	3	3	3	3	3	3	3	4	3	4	4	3	4	3	3	3	3	3	3	3	3	4	4	4
17	2	160	58	1	2	15	6	30	7	180	4	5	4	4	3	3	4	4	4	4	4	4	3	3	3	3	3	3	3	3	3	1	2	1	2	2	1	1	1	1	3	3	3	2	3	3	1	2	3
17	2	164	50	1	1	0	3	0	7	60	4	5	3	4	4	4	3	3	6	5	6	5	3	4	4	3	4	3	3	3	4	2	2	1	3	2	2	2	2	2	3	3	3	4	4	3	4	3	4
17	2	164	51	1	3	999	2	0	7	60	1	4	4	4	4	4	4	4	5	5	5	4	2	2	3	2	3	3	4	2	3	2	3	3	4	2	2	4	3	2	4	2	3	3	4	4	3	3	3
17	2	167	46.5	1	1	0	2	0	7	30	5	6	3	5	2	2	2	2	4	4	4	5	3	3	3	3	3	3	3	3	3	2	2	2	3	2	2	1	2	2	3	3	3	3	4	3	4	1	3
17	1	173	87	1	1	0	6	0	6	20	4	4	6	5	2	2	2	3	5	6	6	6	3	2	4	4	3	2	2	3	3	2	1	1	5	2	1	4	2	1	4	2	3	2	3	2	4	2	4
17	1	173	87	1	1	0	6	20	6	20	4	5	6	5	2	2	2	2	5	4	4	5	2	3	4	3	2	3	1	2	3	1	1	2	3	1	1	4	1	2	4	3	2	2	2	3	4	1	4
17	1	173	87	1	1	0	6	0	6	20	3	4	5	5	2	2	2	2	5	5	5	5	2	2	4	2	3	3	2	2	3	1	1	2	3	1	1	4	1	2	3	3	3	3	3	2	2	2	3
17	2	167	46.5	1	1	0	2	17	7	30	5	5	3	5	3	2	2	2	4	4	4	4	3	3	3	3	3	3	2	3	3	2	2	2	2	2	1	2	2	1	3	3	3	3	4	3	3	1	3
17	2	168	58	2	3	30	4	30	7	45	4	7	4	7	2	3	3	3	3	4	5	5	5	5	4	4	4	3	4	3	3	2	2	3	4	3	2	2	2	2	3	3	2	2	3	2	4	3	4
17	2	157	36	1	4	60	4	20	6	20	4	4	3	4	4	4	4	4	4	5	5	5	3	3	3	3	3	3	3	2	3	3	2	2	3	2	2	2	2	2	2	2	3	3	3	3	4	3	4
17	2	163	47	1	2	50	4	20	6	20	2	4	3	4	5	4	4	4	6	5	6	6	3	3	3	3	3	3	1	1	2	2	2	1	2	1	1	2	1	1	2	2	2	2	2	2	5	4	4
17	2	168	56	1	1	0	1	0	7	60	1	1	1	1	7	7	2	7	7	7	7	7	3	1	4	2	2	2	1	1	2	1	1	1	2	1	1	1	1	1	1	1	1	4	2	3	5	5	4
18	2	160	60	1	3	30	2	60	7	20	4	5	5	6	3	3	3	1	4	4	3	4	3	4	4	3	3	3	3	4	3	2	2	3	3	3	2	3	3	3	999	999	999	999	999	999	999	999	999
18	2	163	60	1	1	0	4	45	5	30	5	4	5	5	4	3	3	4	6	4	4	4	3	3	3	3	3	3	3	3	3	3	3	3	3	3	3	3	3	2	999	999	999	999	999	999	999	999	999
18	1	180	150	1	2	60	6	60	7	60	2	5	5	4	2	2	2	4	5	5	5	5	999	999	999	999	999	999	999	999	999	999	999	999	999	999	999	999	999	999	999	999	999	999	999	999	999	999	999
18	2	170	55	1	2	0	1	0	7	999	4	5	6	6	6	4	5	5	6	7	6	6	4	4	3	4	4	4	4	3	4	4	4	3	4	3	4	4	3	4	999	999	999	999	999	999	999	999	999
18	1	175	60	1	3	60	4	60	4	60	5	7	5	6	5	2	2	4	3	6	7	4	4	5	4	5	4	3	3	5	5	2	2	2	2	1	1	3	3	3	999	999	999	999	999	999	999	999	999
18	2	168	47	2	3	60	1	60	7	60	2	4	4	4	2	4	4	4	4	5	4	4	4	2	3	3	3	3	3	3	3	2	3	3	3	3	3	3	3	3	999	999	999	999	999	999	999	999	999
18	1	175	64.1	1	1	0	1	0	7	120	2	5	4	5	2	2	2	3	2	4	3	2	3	3	4	3	3	3	3	3	3	2	2	2	3	2	2	2	3	2	999	999	999	999	999	999	999	999	999
18	1	173	70	1	3	30	5	60	7	30	4	5	5	4	4	3	2	4	4	4	4	4	3	3	4	3	3	3	3	3	3	3	2	2	3	3	3	3	3	3	999	999	999	999	999	999	999	999	999
18	2	162	44	1	4	45	2	45	6	30	4	6	4	6	2	3	3	3	5	4	4	6	4	4	4	4	4	2	4	3	4	2	2	2	3	2	3	2	2	2	999	999	999	999	999	999	999	999	999
18	2	167	65	1	2	30	2	60	7	60	4	4	4	4	4	4	4	4	4	4	4	4	999	999	999	999	999	999	999	999	999	999	999	999	999	999	999	999	999	999	999	999	999	999	999	999	999	999	999
18	2	168	65	1	3	30	2	30	7	60	4	5	4	5	4	3	3	4	5	5	6	5	999	999	999	999	999	999	999	999	999	999	999	999	999	999	999	999	999	999	999	999	999	999	999	999	999	999	999
18	1	173	56	2	4	30	4	30	7	30	1	7	7	7	7	7	7	7	7	7	7	7	999	999	999	999	999	999	999	999	999	999	999	999	999	999	999	999	999	999	999	999	999	999	999	999	999	999	999
18	2	168	56	1	2	30	1	30	7	60	3	6	3	3	4	3	3	3	4	3	3	3	999	999	999	999	999	999	999	999	999	999	999	999	999	999	999	999	999	999	999	999	999	999	999	999	999	999	999
18	2	167	55.1	1	4	10	6	0	7	60	5	5	4	5	4	3	4	3	5	4	4	4	3	3	3	3	3	3	3	3	3	4	3	3	3	3	3	3	3	3	999	999	999	999	999	999	999	999	999
18	2	159	51	1	1	0	7	30	7	30	4	4	4	4	7	4	4	7	7	7	7	7	999	999	999	999	999	999	999	999	999	999	999	999	999	999	999	999	999	999	999	999	999	999	999	999	999	999	999
18	2	168	44	1	4	20	1	20	7	30	4	4	3	4	4	4	4	4	4	6	4	4	3	3	4	3	3	3	3	3	3	3	3	3	3	3	3	3	3	3	999	999	999	999	999	999	999	999	999
18	1	180	70	1	2	0	1	0	7	60	7	7	7	7	1	1	1	1	1	1	1	7	4	5	5	5	5	5	5	5	5	1	1	1	5	1	3	5	1	3	999	999	999	999	999	999	999	999	999
18	1	175	100	1	2	0	5	0	7	60	7	7	3	1	4	4	5	6	2	4	7	5	4	4	4	4	4	4	4	4	4	4	4	4	4	4	4	4	4	4	999	999	999	999	999	999	999	999	999
18	2	168	76	1	3	0	1	0	7	60	6	5	4	3	2	2	2	2	4	5	4	3	3	4	3	3	3	3	3	3	3	3	2	3	3	3	3	3	3	3	999	999	999	999	999	999	999	999	999
18	2	163	51	2	1	0	4	0	7	60	6	7	6	7	1	1	1	1	1	1	1	3	3	4	4	3	3	4	3	3	4	2	2	2	3	1	2	1	3	2	999	999	999	999	999	999	999	999	999
18	1	180	110	1	1	0	1	0	7	60	5	4	4	4	4	4	4	4	4	4	4	4	999	999	999	999	999	999	999	999	999	999	999	999	999	999	999	999	999	999	999	999	999	999	999	999	999	999	999
18	2	160	53	1	1	0	1	0	7	60	4	2	2	4	3	4	4	4	5	5	5	5	999	999	999	999	999	999	999	999	999	999	999	999	999	999	999	999	999	999	999	999	999	999	999	999	999	999	999
18	1	171	65	1	3	15	1	15	7	30	1	4	1	4	1	1	4	2	1	1	4	1	3	3	3	3	1	3	3	3	3	1	1	1	3	3	3	3	3	1	999	999	999	999	999	999	999	999	999
18	2	166	48	2	2	20	4	30	6	10	4	4	4	4	3	4	4	4	4	4	4	4	999	999	999	999	999	999	999	999	999	999	999	999	999	999	999	999	999	999	999	999	999	999	999	999	999	999	999
18	2	160	47	1	1	60	1	60	1	60	7	4	4	5	4	4	2	4	5	4	3	4	999	999	999	999	999	999	999	999	999	999	999	999	999	999	999	999	999	999	999	999	999	999	999	999	999	999	999
18	1	163	49	1	3	20	1	20	5	20	3	4	4	4	4	4	4	4	4	2	4	4	3	3	3	3	3	3	3	3	3	2	3	3	3	3	3	3	3	3	999	999	999	999	999	999	999	999	999
18	2	158	52	1	5	10	4	10	5	10	4	5	4	5	3	3	3	3	4	4	4	3	999	999	999	999	999	999	999	999	999	999	999	999	999	999	999	999	999	999	999	999	999	999	999	999	999	999	999
18	2	159	48	1	1	0	1	0	6	30	4	5	4	5	2	2	2	2	2	3	2	3	3	3	4	3	3	3	3	3	3	1	2	3	3	2	3	2	2	2	999	999	999	999	999	999	999	999	999
18	2	158	49	1	2	0	3	0	6	20	999	999	999	999	999	999	999	999	999	999	999	999	3	4	3	3	3	3	3	3	4	3	3	2	3	2	2	1	3	3	999	999	999	999	999	999	999	999	999
18	2	161	48	1	2	0	1	0	1	60	2	2	2	3	6	6	4	5	6	5	4	5	999	999	999	999	999	999	999	999	999	999	999	999	999	999	999	999	999	999	999	999	999	999	999	999	999	999	999
18	1	184	55	1	4	0	3	0	7	40	999	999	999	999	999	999	999	999	999	999	999	999	999	999	999	999	999	999	999	999	999	999	999	999	999	999	999	999	999	999	999	999	999	999	999	999	999	999	999
18	2	169.5	72	1	1	0	4	0	7	20	4	4	4	4	4	4	4	4	4	5	4	5	3	3	3	2	3	3	3	2	3	1	1	1	1	2	3	3	3	2	999	999	999	999	999	999	999	999	999
18	1	178	75	2	5	120	1	120	7	30	6	5	4	5	3	4	4	4	4	5	5	4	3	3	3	3	3	3	3	3	3	2	2	2	3	2	3	2	2	2	999	999	999	999	999	999	999	999	999
18	2	160	98	2	2	0	2	0	7	120	7	5	3	5	2	4	3	4	3	4	3	3	3	3	2	2	4	3	4	3	2	2	2	2	4	4	4	3	4	4	999	999	999	999	999	999	999	999	999
18	2	160	46	1	2	20	3	20	7	60	7	7	7	7	1	1	1	1	1	1	1	1	999	999	999	999	999	999	999	999	999	999	999	999	999	999	999	999	999	999	999	999	999	999	999	999	999	999	999
18	2	165	51.2	1	1	0	3	20	6	60	999	999	999	999	999	999	999	999	999	999	999	999	3	3	3	3	3	3	3	2	3	3	4	1	2	1	1	1	1	1	999	999	999	999	999	999	999	999	999
18	2	158	54	1	1	0	1	0	7	40	4	4	4	4	4	1	4	4	4	4	4	4	999	999	999	999	999	999	999	999	999	999	999	999	999	999	999	999	999	999	999	999	999	999	999	999	999	999	999
18	2	162	56	1	2	0	1	0	6	30	4	4	3	4	2	3	3	3	2	4	4	4	999	999	999	999	999	999	999	999	999	999	999	999	999	999	999	999	999	999	999	999	999	999	999	999	999	999	999
18	2	158	43	1	1	0	3	0	5	15	3	7	4	5	1	1	1	1	4	4	2	4	4	5	4	3	4	4	2	3	3	1	3	1	2	1	1	1	1	1	999	999	999	999	999	999	999	999	999
18	1	176	60	1	6	60	1	0	4	30	6	6	5	4	3	2	2	1	4	5	4	4	3	3	3	3	3	2	3	3	3	1	2	2	3	3	2	1	2	2	999	999	999	999	999	999	999	999	999
18	2	158	42	1	1	0	6	30	7	60	4	5	3	4	5	3	2	5	5	6	6	7	5	3	5	4	3	3	3	4	4	2	1	4	1	3	2	4	1	4	999	999	999	999	999	999	999	999	999
18	2	158	46	1	2	0	1	0	6	60	999	999	999	999	999	999	999	999	999	999	999	999	2	2	3	3	3	3	3	3	3	3	2	3	3	3	3	3	3	3	999	999	999	999	999	999	999	999	999
18	2	169.5	55.1	1	2	0	1	0	7	20	4	4	4	4	4	2	2	1	4	3	2	1	4	4	4	4	4	3	3	3	3	2	2	2	2	2	3	3	3	3	999	999	999	999	999	999	999	999	999
18	2	167	51	1	1	0	4	999	7	60	999	999	999	999	999	999	999	999	999	999	999	999	999	999	999	999	999	999	999	999	999	999	999	999	999	999	999	999	999	999	999	999	999	999	999	999	999	999	999
18	2	171	50	2	3	60	6	120	7	60	999	999	999	999	999	999	999	999	999	999	999	999	999	999	999	999	999	999	999	999	999	999	999	999	999	999	999	999	999	999	999	999	999	999	999	999	999	999	999
18	2	164	50	1	2	0	1	0	7	999	999	999	999	999	999	999	999	999	999	999	999	999	999	999	999	999	999	999	999	999	999	999	999	999	999	999	999	999	999	999	999	999	999	999	999	999	999	999	999
18	2	162	46	2	1	0	3	10	7	180	5	5	5	5	3	5	3	3	3	5	5	5	999	999	999	999	999	999	999	999	999	999	999	999	999	999	999	999	999	999	999	999	999	999	999	999	999	999	999
18	1	174	67	1	5	60	4	60	4	60	4	5	5	5	2	3	2	2	2	4	4	5	4	4	4	3	3	3	3	3	3	3	2	2	2	2	2	2	2	3	999	999	999	999	999	999	999	999	999
18	2	150	48	1	2	50	1	0	7	60	4	4	4	4	4	4	4	4	4	4	5	4	2	3	3	3	3	3	3	3	3	3	3	3	3	3	3	3	3	3	999	999	999	999	999	999	999	999	999
18	2	160	65	1	1	0	1	0	7	60	4	4	4	5	5	5	5	1	5	5	5	5	2	2	2	2	2	3	2	2	2	2	2	2	2	2	2	2	2	2	999	999	999	999	999	999	999	999	999
18	2	163	45	1	3	10	4	10	7	30	4	5	4	4	3	3	3	3	5	5	5	5	999	999	999	999	999	999	999	999	999	999	999	999	999	999	999	999	999	999	999	999	999	999	999	999	999	999	999
18	2	163	45	1	3	10	4	10	7	20	4	5	4	4	3	3	3	2	4	5	5	5	3	3	3	3	3	2	3	2	3	3	4	3	3	3	3	3	3	3	999	999	999	999	999	999	999	999	999
18	2	170	62	1	2	0	1	0	7	30	999	999	999	999	999	999	999	999	999	999	999	999	999	999	999	999	999	999	999	999	999	999	999	999	999	999	999	999	999	999	999	999	999	999	999	999	999	999	999
18	2	160	50	1	1	0	1	0	7	30	4	4	4	4	4	4	4	5	4	4	4	5	3	3	3	3	3	3	3	3	3	3	4	3	3	3	3	3	3	3	999	999	999	999	999	999	999	999	999
18	2	163	55	1	1	0	1	0	7	30	4	4	4	4	4	5	4	5	5	5	5	5	999	999	999	999	999	999	999	999	999	999	999	999	999	999	999	999	999	999	999	999	999	999	999	999	999	999	999
18	1	175	180	1	6	60	2	60	7	120	999	999	999	999	999	999	999	999	999	999	999	999	999	999	999	999	999	999	999	999	999	999	999	999	999	999	999	999	999	999	999	999	999	999	999	999	999	999	999
18	2	160	65	1	4	30	4	30	7	60	999	999	999	999	999	999	999	999	999	999	999	999	999	999	999	999	999	999	999	999	999	999	999	999	999	999	999	999	999	999	999	999	999	999	999	999	999	999	999
18	2	161.5	57	1	2	80	1	0	7	50	3	5	5	4	3	4	3	3	5	6	4	5	4	4	4	3	3	3	3	1	3	1	3	3	3	2	1	1	2	1	999	999	999	999	999	999	999	999	999
18	2	174	83	1	5	0	2	0	7	60	2	2	4	4	4	6	4	4	5	7	4	4	999	999	999	999	999	999	999	999	999	999	999	999	999	999	999	999	999	999	999	999	999	999	999	999	999	999	999
18	2	163	57	1	2	0	4	10	5	60	3	5	3	4	3	3	3	3	3	4	4	4	3	3	3	3	3	3	3	2	3	3	3	2	3	2	3	3	3	2	999	999	999	999	999	999	999	999	999
18	2	160	48	1	1	0	2	10	6	10	4	5	5	6	3	3	3	4	4	4	5	5	4	3	4	3	3	3	3	3	3	2	2	3	3	3	2	2	2	2	999	999	999	999	999	999	999	999	999
18	2	162	90	1	2	0	2	0	5	15	1	1	1	1	7	7	7	7	7	7	7	7	3	3	3	3	3	3	3	3	3	1	3	3	3	3	3	3	3	3	999	999	999	999	999	999	999	999	999
18	2	168	53	1	2	90	3	30	4	60	7	5	4	4	1	4	3	3	4	4	4	5	3	3	3	3	3	3	3	3	3	2	3	2	3	1	2	3	3	3	999	999	999	999	999	999	999	999	999
18	2	160	120	1	3	0	1	0	2	999	4	4	4	4	4	5	4	4	4	4	4	4	3	3	3	3	3	3	3	3	3	3	3	3	3	3	2	3	3	3	999	999	999	999	999	999	999	999	999
18	2	155	49	1	6	0	6	30	7	30	3	4	4	4	4	4	4	4	4	4	4	4	2	2	2	2	2	2	2	2	2	3	3	2	2	2	2	2	2	2	999	999	999	999	999	999	999	999	999
18	2	160	49	1	1	0	1	0	7	60	999	999	999	999	999	999	999	999	999	999	999	999	3	3	4	3	3	3	3	2	3	1	1	1	1	1	1	2	3	1	999	999	999	999	999	999	999	999	999
18	2	166	60	1	2	30	2	20	7	20	4	5	3	4	4	4	4	4	5	4	4	4	3	3	3	3	3	3	3	3	3	2	3	3	3	3	3	3	3	3	999	999	999	999	999	999	999	999	999
18	2	158	57	1	3	0	3	0	5	60	4	4	4	4	4	4	4	4	5	5	4	4	999	999	999	999	999	999	999	999	999	999	999	999	999	999	999	999	999	999	999	999	999	999	999	999	999	999	999
18	2	164	71	2	1	30	1	0	7	30	4	4	4	5	4	4	4	4	4	4	5	7	3	3	4	3	3	3	3	3	3	3	3	2	3	3	2	3	3	3	999	999	999	999	999	999	999	999	999
18	2	161	54	1	2	5	2	0	7	20	4	4	4	4	4	4	4	4	1	4	4	4	3	3	3	4	3	3	3	3	3	3	3	3	3	3	3	3	3	3	999	999	999	999	999	999	999	999	999
18	2	161.5	59	1	1	0	1	0	5	30	4	5	3	5	3	3	3	3	5	4	4	4	999	999	999	999	999	999	999	999	999	999	999	999	999	999	999	999	999	999	999	999	999	999	999	999	999	999	999
18	2	161	46	2	1	0	1	0	7	720	4	4	3	4	4	4	5	4	4	5	5	4	2	2	2	3	2	3	3	3	2	2	3	3	4	3	3	3	3	3	999	999	999	999	999	999	999	999	999
18	1	172	64	1	4	30	6	30	7	60	4	5	4	5	4	4	3	4	5	5	4	5	999	999	999	999	999	999	999	999	999	999	999	999	999	999	999	999	999	999	999	999	999	999	999	999	999	999	999
18	2	165	67	1	3	0	3	30	6	45	4	4	4	4	4	4	4	4	3	4	5	5	4	3	4	3	3	3	3	3	3	1	2	1	1	1	1	1	1	1	999	999	999	999	999	999	999	999	999
18	2	174	54	2	3	0	1	0	7	40	5	4	4	5	2	2	2	4	5	6	6	7	999	999	999	999	999	999	999	999	999	999	999	999	999	999	999	999	999	999	999	999	999	999	999	999	999	999	999
18	2	156	53	1	2	0	1	0	5	20	3	2	2	2	6	7	5	6	7	7	7	7	3	2	3	3	3	3	3	3	3	2	3	3	3	3	3	3	3	3	999	999	999	999	999	999	999	999	999
18	2	161	57	2	1	0	3	999	5	999	999	999	999	999	999	999	999	999	999	999	999	999	999	999	999	999	999	999	999	999	999	999	999	999	999	999	999	999	999	999	999	999	999	999	999	999	999	999	999
18	1	180	70	1	4	0	5	0	4	999	5	4	2	6	5	3	3	4	3	5	4	3	3	3	3	3	3	3	3	3	3	3	3	3	3	2	3	3	2	2	999	999	999	999	999	999	999	999	999
18	2	158	54	1	1	0	1	0	7	720	4	3	2	4	3	4	4	4	6	5	4	4	2	3	3	3	3	3	3	3	3	3	3	3	3	3	3	3	3	3	999	999	999	999	999	999	999	999	999
18	2	165	44	2	1	0	1	0	1	999	2	2	2	2	4	4	4	4	4	4	4	4	999	999	999	999	999	999	999	999	999	999	999	999	999	999	999	999	999	999	999	999	999	999	999	999	999	999	999
18	2	159	43	1	6	120	6	120	7	15	4	4	4	4	4	4	6	3	5	4	6	5	3	3	3	3	3	3	3	3	3	3	3	2	3	3	3	3	3	3	999	999	999	999	999	999	999	999	999
18	1	177	62	1	6	120	2	120	7	60	3	5	5	4	3	3	2	2	5	4	6	5	3	3	3	3	3	3	3	2	2	2	2	2	2	2	2	2	2	2	999	999	999	999	999	999	999	999	999
18	2	163	55	1	1	0	3	30	7	180	4	4	3	3	5	4	4	4	5	5	5	5	4	3	2	2	2	2	2	3	2	2	4	2	3	2	2	2	2	2	999	999	999	999	999	999	999	999	999
18	2	158	100	1	2	0	2	0	7	120	7	6	5	7	4	4	3	2	4	4	3	4	4	4	3	3	2	3	2	3	2	1	4	5	5	5	2	5	3	2	999	999	999	999	999	999	999	999	999
18	2	161	51	1	1	0	4	60	7	60	999	999	999	999	999	999	999	999	999	999	999	999	999	999	999	999	999	999	999	999	999	999	999	999	999	999	999	999	999	999	999	999	999	999	999	999	999	999	999
18	1	180	87	1	4	20	4	20	7	60	5	7	4	5	4	3	4	4	4	6	4	4	4	3	3	3	3	3	3	3	3	3	3	3	3	3	3	3	3	3	999	999	999	999	999	999	999	999	999
18	2	163	52	1	1	0	4	60	7	60	2	4	3	4	2	2	2	2	2	4	4	4	3	3	3	3	3	3	1	3	3	1	2	1	1	1	1	2	3	1	999	999	999	999	999	999	999	999	999
18	2	163	51	1	4	0	7	30	7	30	5	4	5	5	4	4	4	4	5	5	4	5	999	999	999	999	999	999	999	999	999	999	999	999	999	999	999	999	999	999	999	999	999	999	999	999	999	999	999
18	2	158	54	1	1	0	1	20	5	50	2	5	2	4	2	2	2	2	2	2	2	3	4	3	3	3	3	3	4	3	3	4	3	3	3	3	3	3	3	3	999	999	999	999	999	999	999	999	999
18	2	167	68	1	1	0	1	0	6	40	4	4	4	3	5	4	4	4	6	4	5	4	3	2	3	3	3	3	3	3	3	2	2	2	3	3	3	3	3	3	999	999	999	999	999	999	999	999	999
18	2	168	58.8	1	1	0	6	20	6	60	4	4	4	4	4	4	2	2	6	4	4	5	3	3	3	3	3	3	3	3	3	3	2	2	3	2	3	2	3	3	999	999	999	999	999	999	999	999	999
18	2	161.5	42	2	1	0	2	0	2	20	4	3	4	4	4	4	4	4	5	5	6	6	3	2	3	3	3	3	3	2	3	3	3	3	3	3	3	2	4	3	999	999	999	999	999	999	999	999	999
18	1	173	57	1	6	90	1	0	1	999	7	7	7	7	2	2	1	1	2	2	1	3	5	5	5	5	5	5	5	5	5	1	2	2	2	1	1	1	1	1	5	5	5	5	5	5	1	1	1
18	1	173	73.5	1	4	60	4	60	7	60	4	7	7	7	4	1	1	4	4	7	7	4	5	5	5	5	5	5	3	5	5	1	5	1	2	1	1	2	1	1	5	5	5	1	5	3	5	1	3
18	1	168.5	50	1	4	15	1	15	7	80	7	1	7	7	1	1	1	1	1	1	1	1	4	4	4	5	5	5	5	5	5	4	2	2	5	1	5	1	1	1	5	5	5	5	1	5	1	1	1
18	2	160	48	1	1	0	1	0	7	20	999	999	999	999	999	999	999	999	999	999	999	999	3	3	3	3	3	3	5	3	3	3	3	3	3	3	3	3	5	5	5	5	5	5	5	5	5	3	5
18	2	160	42	1	1	0	1	0	5	20	1	2	1	5	7	3	1	6	7	7	7	7	2	5	5	5	5	5	5	5	5	1	1	1	1	1	1	1	1	1	5	5	5	2	5	2	5	5	5
18	2	167	51	1	5	120	7	60	7	60	7	7	7	7	1	1	1	1	4	3	2	1	5	5	5	5	5	5	4	4	5	2	2	2	2	1	2	3	2	3	5	5	5	2	5	2	2	2	2
18	1	170	55	1	3	10	5	30	7	30	7	7	7	7	2	1	1	6	2	3	1	4	5	5	5	5	4	4	3	4	4	1	1	1	1	1	1	1	1	1	5	5	5	3	5	5	1	1	2
18	1	175.5	58	1	2	30	5	30	7	10	4	7	7	7	1	1	1	1	1	2	1	1	3	4	5	5	5	4	4	3	5	1	1	1	2	1	1	1	1	1	5	5	5	3	4	4	1	1	1
18	2	163	48	1	2	6	1	10	7	20	7	7	7	7	1	1	1	1	5	4	4	4	5	5	5	5	5	5	5	5	5	1	1	1	2	1	1	1	1	1	5	5	5	2	5	3	3	1	1
18	2	162	58	1	2	20	2	20	5	15	5	6	7	7	2	1	1	1	2	1	1	1	4	5	5	5	5	5	5	5	5	3	1	1	2	1	1	1	1	1	5	5	5	3	3	4	3	3	3
18	2	164	68	1	3	0	1	0	7	30	7	5	3	6	2	2	2	2	2	4	2	6	5	5	5	5	5	5	5	5	5	1	1	1	1	1	1	1	1	1	5	5	5	3	5	3	2	1	2
18	1	173	67	1	6	90	2	30	7	120	7	5	7	7	1	1	1	3	4	3	1	5	4	4	4	4	4	5	3	4	4	1	3	1	1	1	1	1	1	1	4	5	5	5	5	4	3	1	1
18	2	166	52	1	3	60	1	0	6	30	7	7	6	4	1	2	4	2	3	4	4	4	5	5	5	5	3	4	5	3	5	1	2	2	3	1	1	1	1	1	4	5	5	1	4	1	4	1	3
18	2	167	79	1	3	30	2	30	7	40	4	6	3	7	2	1	1	3	3	5	4	7	5	5	5	5	5	4	4	4	4	2	2	1	2	1	1	1	1	1	4	5	5	4	4	3	3	3	3
18	1	168	55	1	3	90	1	0	7	20	6	7	6	6	2	1	1	2	4	5	5	6	4	4	4	4	3	4	3	3	3	2	2	1	3	1	1	1	2	3	5	5	4	3	5	4	4	1	4
18	1	180	83	1	3	20	5	20	6	60	7	6	5	7	1	1	1	1	4	6	1	4	3	4	4	3	5	5	3	1	5	1	1	1	1	1	1	1	1	1	5	5	4	3	4	1	1	1	2
18	2	159	59	1	4	0	3	0	7	60	5	6	6	6	5	4	6	6	5	6	6	6	4	4	4	4	4	4	2	3	4	2	3	3	2	1	2	4	2	3	5	5	4	5	5	5	2	2	2
18	2	173	56	1	2	30	4	30	6	30	7	7	7	7	1	1	1	1	1	4	1	4	3	5	4	4	3	4	4	4	4	1	1	1	2	1	1	1	1	1	5	4	5	3	4	5	3	1	3
18	2	162	63.8	1	1	0	1	0	5	60	5	7	5	7	2	2	1	6	7	7	7	7	4	2	4	4	4	5	4	2	4	3	1	4	4	3	4	1	2	1	5	4	5	3	5	4	5	2	5
18	1	184	73.5	1	4	60	5	45	7	60	6	7	6	7	2	1	1	1	6	2	1	6	4	5	5	4	4	5	4	4	4	1	1	1	4	1	1	2	1	1	4	5	4	4	5	4	1	1	1
18	1	180	75	1	4	10	4	10	4	10	7	7	7	7	1	1	4	1	4	4	4	2	5	5	5	5	5	5	5	5	5	2	2	2	2	2	2	2	2	2	5	5	3	2	5	3	2	3	5
18	1	169	60.5	2	4	90	1	0	7	30	4	6	2	7	1	1	1	1	6	5	5	7	3	4	5	3	2	4	2	1	3	1	1	1	2	1	1	1	1	1	4	5	4	3	5	4	4	1	2
18	2	158	46	1	1	0	1	0	7	30	7	5	4	7	1	5	7	7	2	7	7	7	3	5	4	5	4	4	4	2	4	2	3	2	3	1	2	4	3	2	5	5	3	3	3	3	4	5	4
18	1	170	65	1	4	30	6	60	7	30	3	6	4	7	1	2	1	2	1	3	1	4	4	4	4	4	4	4	4	4	4	1	2	2	2	2	2	1	2	2	4	5	4	4	4	4	2	2	2
18	1	168	60	1	1	0	2	60	7	999	7	7	5	5	2	2	3	4	2	5	6	6	3	4	4	4	4	4	4	4	4	2	2	2	2	2	2	2	2	2	4	4	4	4	4	4	2	2	2
18	2	170	100	1	6	60	4	30	6	60	5	7	6	7	2	1	1	1	1	1	1	1	4	4	4	4	4	4	3	3	4	2	2	3	3	2	2	2	2	2	4	4	4	2	4	4	2	2	2
18	1	170	168	1	6	30	6	30	7	30	2	7	7	7	1	1	1	1	1	1	1	1	3	4	3	4	3	5	5	4	5	1	1	1	1	1	1	1	1	1	4	4	4	4	4	4	3	1	2
18	1	179	95	1	1	0	6	60	7	60	4	5	5	5	2	3	3	2	3	4	3	3	4	4	4	4	4	4	4	4	4	2	2	2	2	2	2	2	2	2	4	4	4	3	4	3	3	2	2
18	2	161	46	1	2	30	6	30	4	60	6	6	6	6	2	2	2	2	2	2	2	5	4	4	4	4	4	4	4	4	4	2	2	2	2	2	2	2	2	2	4	4	4	4	4	4	2	2	2
18	2	162	92	1	2	5	2	60	7	60	7	7	6	7	1	1	1	1	5	1	5	5	3	5	4	4	4	4	4	4	4	2	1	2	2	2	2	2	2	2	4	4	4	4	4	3	2	4	3
18	1	166	66.5	1	1	0	4	30	7	40	7	7	4	6	1	1	1	1	1	1	2	2	3	4	4	4	3	4	3	4	4	1	1	1	2	1	1	1	1	1	4	4	4	4	4	4	2	2	1
18	2	162	47	1	2	10	3	30	4	40	5	5	5	5	3	3	3	3	3	4	4	4	4	4	4	4	4	4	4	3	4	2	2	2	3	2	3	3	2	3	4	4	4	3	3	4	3	3	3
18	1	179	60	2	5	60	3	60	6	70	6	6	4	6	2	2	2	1	1	2	1	1	4	5	3	4	4	4	3	3	3	2	2	2	3	2	2	2	2	2	4	4	4	4	5	4	2	2	5
18	2	162	47	1	2	10	4	20	7	40	5	5	5	5	3	3	3	3	3	4	3	4	3	2	3	3	3	3	3	3	3	4	1	2	4	1	2	2	2	2	4	4	4	3	4	3	4	2	3
18	2	158	35.5	1	2	0	3	10	6	60	6	5	6	5	1	2	2	4	3	4	4	4	4	4	4	4	4	3	3	4	4	3	3	3	3	3	3	2	2	2	4	4	4	3	3	2	3	3	3
18	2	156.5	46.5	1	2	0	3	30	7	30	6	7	4	5	2	7	2	3	4	6	5	5	3	3	3	3	3	3	1	1	4	1	2	2	4	1	1	1	1	1	4	4	4	3	4	4	4	2	4
18	1	176	70	2	3	30	4	30	7	60	5	6	6	6	2	1	1	1	7	6	6	6	4	4	4	4	4	5	5	4	5	1	2	1	3	1	1	1	1	1	4	4	4	2	4	3	5	1	5
18	2	162	44.9	1	2	0	2	0	7	60	4	7	7	7	2	1	1	1	4	5	4	4	4	4	4	4	4	4	4	3	4	2	2	1	2	1	1	1	1	1	4	4	4	3	4	3	3	1	2
18	2	160	48	1	3	0	3	30	7	100	6	6	4	4	2	2	4	3	4	4	4	4	5	4	4	4	3	4	4	4	3	2	2	2	3	4	3	2	2	3	3	5	4	5	4	4	3	2	4
18	2	168	47	1	3	30	3	30	7	60	6	5	5	5	4	4	5	3	4	5	4	5	3	3	3	3	3	4	4	3	4	3	3	2	3	2	2	2	2	4	4	4	4	4	3	4	4	3	4
18	2	162	44.9	1	2	0	2	0	7	65	6	6	7	7	2	2	2	2	4	4	4	4	4	4	4	4	4	4	3	2	4	1	1	1	2	1	1	1	1	1	4	4	4	3	5	3	2	1	3
18	2	160	47	1	1	0	4	20	6	30	4	5	6	5	3	2	2	3	5	4	5	5	3	3	4	4	4	4	4	4	4	2	3	2	2	2	2	2	2	2	4	4	4	2	4	3	4	2	2
18	1	171	68	1	2	40	4	20	7	60	6	5	4	5	2	3	2	2	5	5	5	5	4	4	4	4	4	4	4	3	4	2	3	1	3	1	1	1	1	1	4	4	4	4	4	4	3	4	4
18	1	186	74	1	6	100	3	60	7	60	6	6	6	7	2	2	2	2	6	6	5	5	4	4	4	4	4	4	4	4	4	2	1	1	2	2	1	1	2	2	4	4	4	3	3	3	3	2	3
18	1	170	63	2	5	40	5	60	4	80	3	4	4	5	2	2	4	3	2	4	3	3	4	3	3	4	4	4	4	4	4	1	3	3	2	2	2	2	2	2	4	4	4	2	4	4	2	2	2
18	2	155	54	2	2	30	2	30	7	30	4	6	4	6	2	2	2	2	3	4	3	4	3	3	4	3	3	3	2	3	3	1	2	3	3	1	1	1	1	1	4	4	4	3	4	3	3	2	3
18	2	166	48.5	1	2	10	4	30	7	20	5	5	6	6	2	2	2	2	2	3	3	3	3	4	4	4	4	4	3	3	4	2	2	1	2	2	2	1	1	1	4	4	4	4	4	4	2	2	3
18	2	163	55	1	1	0	3	15	6	45	4	5	5	4	2	1	1	1	3	4	4	4	3	1	3	2	3	3	3	1	3	1	2	2	3	1	1	1	1	1	4	4	4	3	4	3	2	2	3
18	2	166	68	1	2	0	2	10	5	50	4	6	5	6	2	2	2	2	2	2	2	4	3	4	4	4	4	4	4	4	5	2	2	2	2	3	2	2	2	2	4	4	4	2	4	5	3	3	3
18	1	174	60	2	4	0	4	90	7	60	4	6	4	5	1	2	2	1	1	4	4	2	3	3	4	4	4	4	4	4	4	3	1	2	2	2	2	2	2	2	4	4	4	4	4	4	3	2	3
18	1	172	70	1	4	20	6	60	6	20	4	5	5	5	3	3	3	3	4	4	5	5	4	4	4	4	4	4	4	4	4	1	1	1	3	2	1	1	1	1	4	4	4	2	4	4	4	1	4
18	1	177	72	1	1	60	1	0	7	60	4	5	4	5	5	3	2	4	4	5	4	5	3	4	4	4	4	4	3	4	5	2	2	2	2	2	2	2	2	2	4	4	4	3	4	3	2	2	2
18	2	156	58	1	2	60	1	0	5	20	4	5	4	5	2	2	2	2	2	2	2	2	4	4	4	4	3	3	2	3	3	2	2	2	2	2	2	2	1	2	4	4	4	2	4	3	2	2	2
18	1	176	120	1	3	2	3	0	7	90	4	6	6	6	1	1	1	1	6	6	6	6	4	4	4	4	4	3	4	4	4	2	4	2	3	3	2	2	3	2	4	4	4	4	4	4	4	2	4
18	1	178	65	2	6	180	6	120	4	30	4	6	5	6	2	2	2	2	2	4	3	3	3	3	4	3	3	3	3	3	3	1	2	1	3	1	1	1	1	1	4	4	4	2	3	3	3	2	2
18	2	163	57	1	1	0	1	0	7	60	5	6	3	4	1	4	4	4	6	4	4	4	3	3	3	3	4	4	3	4	3	3	3	4	5	3	3	1	5	1	3	5	4	3	4	4	3	4	3
18	1	182	70	1	5	240	3	60	5	60	3	5	4	4	1	3	2	2	3	5	5	5	3	3	3	4	3	4	3	2	4	2	2	1	2	1	1	1	2	2	3	4	4	2	2	2	2	2	2
18	2	155	45	1	6	60	4	60	7	60	6	7	5	6	1	3	2	3	5	5	4	4	5	5	4	4	3	4	4	4	4	2	1	2	2	1	2	1	1	2	4	4	3	3	3	3	3	2	3
18	2	170	62	1	2	120	2	120	4	40	6	6	6	5	2	2	2	2	4	4	2	3	3	3	3	3	3	3	3	3	4	2	2	2	2	2	2	1	2	1	3	4	4	3	4	3	2	2	2
18	2	166	54	1	6	20	4	20	7	60	6	6	5	7	2	3	2	2	4	5	4	6	4	4	4	4	4	3	3	3	4	1	2	2	3	1	2	2	3	1	4	3	4	3	4	3	4	1	3
18	1	183	99.5	1	2	20	6	60	6	30	3	4	4	4	3	2	2	2	6	5	4	2	3	3	4	4	4	3	4	4	4	2	2	2	2	2	2	2	2	2	3	4	4	3	4	4	3	2	3
18	2	160	89	2	5	30	5	30	4	30	4	7	4	7	4	1	4	1	5	1	4	1	4	4	5	4	4	5	4	4	4	1	1	1	5	4	1	4	1	4	5	3	3	5	3	3	3	3	3
18	2	171	48.9	1	2	10	4	10	7	60	4	5	6	6	2	2	1	3	2	5	3	3	4	4	5	5	4	4	5	3	5	1	2	1	2	1	1	1	1	3	4	4	3	3	3	2	4	2	4
18	1	176	135	1	1	30	2	30	6	60	4	5	3	5	2	4	3	3	5	6	5	6	3	4	3	2	4	3	2	3	4	4	2	2	2	2	2	2	2	1	3	4	4	3	4	1	4	2	1
18	2	165	60	1	1	0	1	0	7	30	5	7	7	7	2	2	2	1	7	7	6	7	4	4	4	4	4	4	4	4	4	2	2	2	2	2	2	2	2	2	4	4	3	4	3	3	4	3	3
18	2	155	74	1	2	5	4	10	1	999	5	3	3	4	5	3	3	5	5	5	7	7	4	4	4	5	5	4	3	3	4	1	2	2	3	2	1	2	1	2	5	3	3	3	4	3	5	5	3
18	1	185	60	2	2	60	4	60	2	999	5	7	5	4	2	2	3	3	6	6	6	6	4	4	4	3	3	3	3	3	3	2	1	1	2	2	1	2	1	1	3	4	4	2	4	3	3	2	2
18	1	182	74	1	6	90	6	30	7	60	4	6	6	4	3	2	1	4	4	5	5	5	4	4	4	4	4	3	4	3	5	1	2	1	2	2	1	1	1	1	3	4	4	2	4	3	3	2	3
18	2	158	52	2	4	120	6	60	7	30	7	7	7	7	2	2	2	4	2	4	6	5	4	4	4	4	4	5	5	4	5	1	2	2	4	1	4	1	1	2	4	4	3	4	4	3	4	3	3
18	1	173.5	72	1	3	80	4	80	5	20	4	7	5	7	1	1	1	1	5	6	5	5	4	4	4	3	3	3	3	4	4	2	1	1	1	1	1	1	1	1	3	4	4	4	4	4	2	1	4
18	2	160	75	1	3	10	7	50	7	60	4	6	2	5	2	2	2	2	1	4	5	5	4	4	4	3	2	4	3	3	4	4	4	3	4	1	2	3	3	3	3	4	4	4	4	4	3	4	4
18	1	175	65	1	6	90	6	90	7	60	7	7	7	7	1	1	1	1	7	7	7	7	5	4	5	5	5	3	4	5	5	1	1	2	3	2	2	2	2	2	3	5	3	5	2	3	5	4	5
18	2	163	57	1	1	0	3	30	7	60	5	5	5	6	3	2	2	4	4	4	4	4	3	3	3	3	3	3	4	4	4	2	3	3	3	3	2	1	2	3	4	4	3	3	4	3	3	2	3
18	2	152	48.8	1	1	0	4	5	7	50	5	5	5	5	3	2	2	3	5	5	5	5	3	3	3	2	3	3	2	2	3	2	3	3	3	2	2	1	3	2	3	4	4	3	3	3	4	2	3
18	1	186	71.55	2	5	120	7	60	7	540	5	7	7	7	1	1	1	1	4	5	4	4	4	5	5	5	4	4	4	1	4	1	1	1	1	1	1	2	1	3	5	3	3	3	4	3	2	1	3
18	2	163	60	1	1	0	1	0	7	30	6	6	6	6	1	1	1	1	4	1	5	5	2	2	3	2	2	2	1	1	2	1	3	1	3	1	1	2	1	1	4	4	3	3	4	3	2	1	3
18	2	151	42	1	4	15	5	25	7	40	5	6	6	6	2	1	1	1	5	6	3	5	4	4	4	4	4	4	3	4	4	1	2	1	1	1	1	1	1	1	4	3	4	3	3	4	3	1	2
18	2	165	49	2	3	0	2	20	6	60	4	5	5	5	3	2	2	2	4	4	3	4	3	3	4	4	3	3	3	3	4	3	2	2	3	2	1	1	2	2	4	4	3	3	4	3	4	2	3
18	2	156	62	1	2	20	1	20	7	30	5	4	4	4	4	2	1	4	5	5	5	5	4	3	4	3	3	4	1	1	4	1	3	1	2	1	1	1	3	2	4	3	4	3	4	4	4	3	3
18	2	159.5	60	1	6	90	2	60	7	60	4	5	4	5	2	2	1	2	5	5	3	4	3	4	4	3	3	4	3	3	4	1	2	2	3	1	1	2	2	1	4	3	4	3	5	3	2	2	2
18	2	153.5	63	2	3	90	2	30	7	120	5	5	5	5	3	2	2	3	4	5	2	4	3	4	4	4	4	4	4	3	3	1	2	2	3	2	2	2	1	2	4	3	4	3	3	4	3	2	3
18	1	180	70	1	7	60	1	0	7	60	4	6	5	5	2	2	2	2	2	2	4	4	3	3	3	3	3	3	3	3	3	2	2	2	2	2	2	2	2	2	4	4	3	3	4	3	3	2	3
18	2	166	56	1	3	0	3	20	6	90	4	5	4	5	3	3	3	3	3	4	3	4	4	3	4	4	4	3	3	3	4	3	2	3	3	2	2	1	1	2	3	4	4	3	4	3	2	3	2
18	1	168	53	1	2	20	2	20	7	60	6	6	5	6	2	2	2	2	3	4	4	4	4	4	4	3	3	4	4	3	4	4	2	3	4	2	3	1	3	2	4	3	4	3	4	3	3	2	3
18	2	162.5	53	2	4	0	2	0	7	60	5	5	5	4	4	4	3	4	5	5	5	5	4	4	4	4	4	3	3	2	4	4	3	4	4	4	3	2	3	3	3	4	4	4	5	4	4	3	4
18	1	161	45	1	1	0	1	0	7	30	4	6	4	6	4	3	2	4	7	6	6	6	4	4	4	4	4	4	4	4	3	1	1	1	1	1	1	1	1	1	5	3	3	3	3	1	4	1	4
18	2	163	42	1	1	0	2	25	7	15	4	4	4	5	4	4	4	3	4	4	4	6	4	4	4	4	4	4	3	3	3	2	2	2	2	2	3	2	2	2	3	4	4	3	4	3	2	3	3
18	2	169.5	57	2	2	10	1	0	7	40	4	4	5	4	3	3	3	3	4	4	4	5	3	3	3	3	3	2	2	2	2	2	2	1	3	1	1	1	2	1	4	4	3	2	4	2	3	2	2
18	1	174	123	1	4	30	1	0	7	120	4	5	6	6	1	1	1	1	1	4	6	6	3	2	3	2	1	3	2	1	2	1	1	1	2	1	1	1	1	1	5	3	3	3	3	3	3	3	3
18	1	171	70	1	4	20	4	60	7	60	5	4	4	6	3	2	4	4	4	6	5	6	4	4	4	4	4	3	3	3	4	2	1	1	3	1	2	2	1	1	4	4	3	2	2	3	2	1	2
18	1	178	70	1	2	60	1	60	7	60	1	7	5	1	4	1	1	4	2	7	7	1	1	1	1	3	4	3	3	4	5	1	1	2	3	5	5	3	4	5	5	3	3	4	4	4	4	3	4
18	2	168	57.5	1	4	40	4	40	5	40	7	7	6	7	1	1	1	2	3	3	3	4	3	3	4	3	3	3	4	3	3	1	2	1	3	1	1	1	1	1	4	4	3	4	5	4	2	1	2
18	2	163	55	1	1	0	3	15	5	45	5	6	7	7	1	1	1	4	4	4	4	5	3	2	3	3	3	3	1	1	1	1	3	2	4	1	1	1	1	1	4	3	4	3	3	1	3	1	1
18	2	168	75	1	1	0	3	0	6	30	4	4	5	5	3	3	3	3	5	5	4	5	4	3	4	3	3	3	3	2	4	1	1	2	3	2	1	1	2	1	3	4	4	3	4	3	3	2	3
18	2	158	57	2	3	60	3	20	7	20	5	5	6	5	4	4	3	2	4	6	5	5	4	3	3	3	3	3	3	3	3	2	2	2	3	1	1	1	1	1	4	4	3	3	4	2	4	2	3
18	1	178	80	1	3	30	4	30	7	40	4	6	5	5	1	1	1	4	4	4	4	4	3	3	3	3	4	3	2	1	3	3	1	2	2	1	2	1	2	1	4	3	4	4	3	4	3	1	3
18	2	152	40	1	1	0	6	30	7	60	4	5	4	5	2	2	2	2	2	4	2	4	3	3	3	3	3	3	3	3	3	1	1	1	1	1	1	1	1	1	3	4	4	3	4	3	1	1	2
18	1	179	60	2	1	0	1	60	7	60	6	1	1	7	1	1	1	1	1	1	1	1	1	1	4	1	4	1	1	1	1	1	2	1	1	1	1	3	1	1	5	3	3	3	3	3	1	3	2
18	1	185	75	1	1	0	1	0	7	20	3	5	4	4	3	1	1	3	4	4	4	6	2	3	4	4	4	3	3	3	4	1	1	1	3	1	1	1	1	1	3	4	4	3	4	3	2	1	2
18	2	171	48.9	2	2	10	5	10	7	60	4	5	5	6	3	3	2	2	3	3	4	5	4	5	5	5	4	5	5	2	5	3	2	2	3	2	3	1	1	3	5	3	2	3	2	3	4	2	4
18	2	159.5	55.4	1	3	30	2	30	5	30	1	4	3	4	5	2	2	2	3	4	2	2	3	3	4	3	4	4	3	3	3	2	2	2	2	2	2	2	2	2	3	4	3	3	4	3	2	2	2
18	2	170	60	1	2	10	2	30	7	40	5	6	4	7	1	3	2	2	1	2	2	4	3	4	4	4	3	3	3	2	3	1	2	1	3	1	1	1	1	1	3	4	3	3	4	3	3	1	2
18	2	159	54	1	1	0	4	0	1	999	1	5	4	5	1	4	1	1	4	4	4	4	4	4	4	4	4	4	1	1	4	2	1	2	2	1	1	1	1	1	4	3	3	4	2	1	4	1	1
18	2	163	50	1	3	80	2	80	7	20	2	6	6	6	2	2	2	2	2	4	2	4	4	4	4	4	3	3	2	3	4	1	2	1	4	1	1	1	1	1	4	3	3	4	3	3	3	2	3
18	2	166	52	1	4	30	1	0	6	30	7	7	4	6	1	1	1	1	2	4	4	4	3	5	3	3	3	3	4	2	3	1	1	1	3	1	1	1	3	1	3	3	4	3	3	3	3	2	3
18	1	161	49	2	2	30	1	0	7	20	5	5	4	7	2	2	2	2	2	3	3	3	3	3	3	3	3	3	2	3	3	1	2	2	3	2	1	2	1	2	4	3	3	3	3	3	2	2	2
18	2	168	49	1	3	10	5	10	5	20	4	6	5	7	2	3	1	3	4	4	5	5	4	4	4	4	3	4	2	2	3	2	2	1	2	1	1	1	1	1	4	4	2	3	4	3	3	2	2
18	2	157	50	1	3	30	4	30	7	90	6	6	6	6	4	4	3	5	4	6	5	6	4	4	4	4	4	4	4	3	4	2	2	2	2	2	1	2	1	1	4	3	3	3	3	3	3	3	2
18	1	178	64	1	1	0	4	120	7	30	4	7	7	7	1	1	1	1	1	1	1	1	5	3	4	5	4	3	4	3	4	1	1	1	3	1	1	3	1	1	3	4	3	4	4	4	3	1	1
18	1	181	150	1	2	0	2	60	7	60	4	4	4	4	2	2	2	2	2	2	2	2	3	2	3	3	3	3	2	3	3	2	2	2	3	2	3	1	1	1	3	4	3	2	3	3	2	1	2
18	2	170	65	1	1	15	4	40	7	30	7	7	6	6	2	1	1	1	2	1	3	3	4	3	3	3	3	3	3	3	3	1	3	2	3	1	1	1	1	1	4	3	3	3	4	3	2	1	1
18	2	168	49	1	2	0	2	0	7	60	1	7	4	7	6	5	5	4	6	5	4	4	4	4	5	4	4	4	2	3	5	2	3	2	3	2	2	2	1	2	3	3	4	4	3	3	3	3	3
18	2	156	47	1	1	0	1	0	7	10	4	4	2	4	4	4	1	1	6	5	4	4	3	4	3	4	3	3	3	3	4	1	1	1	1	1	1	2	1	1	4	3	3	2	4	3	3	2	3
18	2	168	56	1	3	120	3	120	6	60	4	5	6	5	4	3	3	2	4	4	5	5	4	4	4	4	3	3	4	4	3	2	1	1	4	1	1	1	1	1	3	4	3	3	3	3	3	1	3
18	2	160.5	60	1	3	20	5	30	7	30	5	7	5	7	2	1	1	1	2	2	1	1	3	3	4	4	3	3	4	3	4	1	1	1	3	1	1	1	3	1	3	3	4	2	3	3	2	1	3
18	1	175	65	1	3	60	3	0	4	999	4	4	7	7	2	1	1	2	1	1	1	3	5	5	4	5	5	5	5	5	5	5	3	1	3	2	4	2	2	4	4	3	3	3	4	4	4	1	2
18	2	161	42	2	4	60	3	60	7	60	4	4	4	4	4	4	4	2	4	4	4	4	4	3	4	3	4	4	4	3	2	2	3	3	2	3	3	2	2	1	3	3	4	2	4	4	3	1	3
18	2	163	53	1	4	30	5	30	7	60	7	4	3	5	4	4	4	4	4	4	5	4	3	2	4	3	3	3	4	2	4	1	3	3	3	2	2	3	2	2	3	3	4	3	2	3	4	2	2
18	2	163	48	1	2	30	3	60	7	60	4	5	4	6	3	3	3	2	4	4	3	5	4	4	4	4	3	3	3	3	3	2	1	1	3	2	3	2	3	3	3	3	4	3	3	3	3	2	2
18	2	168	47.7	1	2	30	5	30	7	30	4	5	5	5	4	5	2	3	5	5	5	5	3	3	4	3	3	4	3	4	3	1	2	2	3	2	1	1	3	2	3	3	4	4	3	3	3	2	3
18	2	157	57	2	3	15	2	10	5	20	5	5	4	5	2	5	4	4	4	4	4	4	3	3	3	3	4	3	3	3	3	3	3	3	3	2	3	3	3	3	4	3	3	3	3	3	3	3	3
18	2	165	45	1	3	20	3	20	7	40	5	5	7	5	1	3	2	5	4	5	4	5	3	3	3	3	3	3	2	4	3	2	2	2	4	3	1	2	2	2	4	3	3	2	4	3	3	3	3
18	2	170	47.5	1	3	999	2	999	6	999	4	6	4	4	4	3	2	2	5	5	5	6	3	3	4	3	3	3	3	3	3	1	2	1	3	2	2	1	1	1	3	4	3	4	3	3	4	1	3
18	2	155.5	57	2	3	60	2	60	7	60	6	7	6	6	2	2	2	2	4	2	2	2	3	3	4	4	4	3	4	3	4	2	2	2	2	2	2	2	2	2	3	3	4	3	3	4	3	2	2
18	1	176.5	92.7	2	3	60	1	40	6	60	999	999	999	999	999	999	999	999	999	999	999	999	3	3	4	4	4	4	3	3	3	2	2	2	2	2	2	2	2	2	3	4	3	3	4	3	2	2	2
18	2	164	64	1	4	40	4	30	4	60	4	5	5	3	4	3	2	5	4	4	4	4	4	4	3	5	3	4	3	3	3	2	1	2	2	3	3	3	1	1	4	3	3	3	3	4	2	3	2
18	2	164	64	1	3	40	4	30	7	30	4	6	5	5	3	2	2	1	5	6	5	5	4	3	4	3	3	3	3	3	3	1	2	1	4	1	2	1	1	1	4	3	3	2	3	3	3	4	3
18	2	163	57	1	3	0	4	20	7	60	4	5	3	4	3	3	3	3	3	4	4	5	3	3	3	3	3	3	3	2	3	2	3	2	3	2	3	3	3	3	3	3	4	3	3	3	3	3	3
18	2	156.5	46	1	2	0	2	10	7	60	4	6	4	5	4	3	2	2	2	4	4	4	3	3	4	4	3	3	3	3	4	2	2	2	2	2	2	2	2	2	3	3	4	3	4	4	3	2	3
18	2	162	77	1	1	0	3	30	7	40	3	4	3	4	6	5	3	6	6	6	6	6	3	3	3	4	2	4	3	2	4	3	2	3	2	1	2	4	2	2	4	2	4	2	2	2	3	2	3
18	2	158	57	2	1	0	2	30	7	30	5	4	5	4	2	2	2	4	5	4	5	5	3	2	3	3	3	3	3	3	3	2	3	2	3	2	2	2	2	2	3	3	4	2	2	4	3	3	2
18	2	158	57	2	1	0	2	30	7	30	5	5	5	5	3	3	3	3	4	4	4	5	4	3	4	3	3	3	4	3	4	2	2	2	2	2	2	2	2	2	3	3	4	3	3	3	3	2	3
18	2	153	49	1	1	0	1	0	6	30	2	2	2	2	6	6	7	6	7	7	7	6	3	3	4	4	3	3	3	3	4	2	3	3	3	2	2	2	2	2	3	4	3	4	4	3	3	3	3
18	2	158	43	1	2	0	2	20	1	999	6	4	5	5	2	2	3	3	5	5	5	5	2	3	4	3	4	3	3	3	4	2	3	2	3	1	2	2	2	3	4	3	3	2	4	2	3	3	4
18	2	159	47	1	1	0	3	30	7	60	5	5	3	5	4	4	4	4	4	5	5	5	3	4	4	4	4	2	4	2	2	2	3	3	2	2	2	2	3	2	3	3	4	4	4	4	4	3	3
18	2	158	46	1	2	0	3	10	7	70	4	4	4	4	1	1	1	1	4	5	5	5	3	3	4	4	4	1	3	3	4	1	1	1	3	1	1	1	3	1	3	4	3	3	4	4	3	1	4
18	2	157	50	1	2	10	1	40	4	40	4	4	4	2	4	3	4	4	4	1	3	5	2	3	3	3	3	4	3	3	3	4	3	3	4	2	4	3	3	3	3	3	4	4	3	3	4	4	4
18	2	166	56	1	3	0	3	20	6	60	4	5	4	4	2	1	2	3	2	2	2	4	4	3	4	4	4	4	3	3	3	2	1	2	3	3	2	1	3	3	3	4	3	3	4	3	2	3	3
18	2	160	49	1	3	40	6	40	7	60	4	5	5	5	3	2	3	2	2	3	3	2	3	3	4	4	3	4	3	4	4	2	2	2	2	2	2	2	2	2	3	4	3	3	4	3	2	2	2
18	2	173	64	1	2	30	5	60	1	60	4	6	5	5	2	2	2	2	2	3	2	3	2	2	3	3	3	3	4	3	3	3	3	3	3	2	2	3	2	3	4	3	3	4	4	3	2	2	2
18	2	159	43	2	1	0	5	15	7	40	4	5	4	4	3	3	3	2	3	5	3	4	3	3	3	2	2	3	3	2	3	2	3	3	2	2	2	2	2	3	4	3	3	3	4	4	3	2	3
18	2	160	62	1	2	15	2	15	7	30	4	4	4	5	4	4	4	4	4	4	4	4	3	4	4	4	4	4	3	3	4	3	3	3	2	2	2	2	4	2	4	3	3	3	3	3	3	3	2
18	1	175	80	1	2	60	1	0	5	30	4	5	5	5	2	2	2	3	4	2	4	4	3	2	3	2	1	3	3	1	1	1	5	1	3	1	1	2	1	1	4	3	3	3	4	3	2	2	3
18	2	161	52	1	6	60	7	60	7	60	4	6	2	1	4	6	6	4	6	4	4	4	3	1	3	3	3	3	3	2	3	3	2	3	3	3	2	3	3	3	4	3	3	2	3	2	3	3	3
18	2	157	63	1	3	30	3	30	5	120	4	5	4	5	2	4	3	4	3	5	3	5	3	3	4	4	4	3	3	4	4	2	2	3	3	3	2	3	3	3	4	3	3	3	4	3	3	2	4
18	2	160	54	1	2	20	2	60	5	60	4	6	4	4	3	3	3	3	4	4	4	5	3	3	3	3	3	3	3	3	3	2	2	3	3	2	2	2	3	2	4	3	3	4	3	4	2	3	2
18	2	153	47	1	2	30	2	30	7	45	4	5	4	5	3	3	3	3	3	4	4	4	3	3	3	3	3	3	3	2	3	3	3	2	2	2	3	2	2	2	4	3	3	3	3	3	3	2	3
18	2	169	65	1	1	0	1	20	7	60	6	5	5	6	2	2	2	2	4	4	2	2	3	4	3	3	3	2	4	4	4	1	3	2	3	2	1	2	2	2	4	3	3	3	4	3	2	1	2
18	2	168.5	76	1	2	5	3	10	7	30	4	4	4	4	4	4	4	4	5	5	5	5	3	3	3	3	3	3	2	2	2	2	2	2	3	2	2	2	2	2	3	3	4	3	3	3	3	3	3
18	2	160	50.9	1	1	0	1	0	7	30	4	5	3	4	4	3	3	3	4	5	5	5	3	3	3	3	2	3	2	2	3	1	1	2	2	1	1	2	1	2	3	3	4	3	3	3	4	3	4
18	2	160	50.9	1	1	0	1	0	7	30	3	4	3	4	3	4	4	3	4	5	4	5	3	3	3	3	3	2	2	3	2	1	2	2	1	1	1	2	1	2	3	4	3	2	3	2	3	2	3
18	2	158.5	42	1	3	0	6	0	5	40	4	4	4	4	4	4	4	4	4	6	6	6	3	3	4	3	2	3	3	2	3	3	2	2	3	2	2	2	2	2	4	3	3	2	3	3	3	1	3
18	2	161	49	1	2	15	2	10	6	10	5	7	6	7	1	3	2	3	2	3	3	2	3	3	4	4	5	4	3	4	4	2	1	2	2	2	1	1	2	1	3	4	3	3	4	2	2	1	2
18	2	162	47	1	3	2	3	2	3	2	7	6	4	5	1	2	2	1	2	2	2	2	4	4	4	3	3	4	1	2	4	3	2	2	4	3	3	1	2	3	4	3	3	4	4	4	2	1	1
18	2	163	50	1	1	0	2	0	2	999	4	6	6	5	4	2	2	2	2	2	2	4	4	4	4	4	4	4	4	4	4	2	2	2	2	2	2	2	2	2	3	3	3	3	4	4	2	3	2
18	2	165	59	2	3	30	5	30	7	999	4	4	6	6	4	1	1	1	4	6	4	5	5	5	5	5	5	5	3	3	5	2	2	1	2	1	1	4	1	3	3	4	2	3	4	2	3	1	2
18	2	163	48	2	1	0	4	0	6	999	2	4	3	3	2	3	3	3	3	3	3	3	999	999	999	999	999	999	999	999	999	999	999	999	999	999	999	999	999	999	3	3	3	3	3	3	3	3	3
18	1	173	90	1	3	40	6	60	7	40	5	5	5	5	4	4	1	4	4	5	4	4	3	4	4	4	3	3	3	3	3	1	1	4	3	1	1	1	1	1	3	3	3	4	3	3	1	1	2
18	2	160	51	1	2	10	2	30	7	120	999	999	999	999	999	999	999	999	999	999	999	999	999	999	999	999	999	999	999	999	999	999	999	999	999	999	999	999	999	999	3	3	3	3	3	3	3	3	4
18	2	153.5	84	1	4	30	5	30	7	60	4	4	4	4	2	2	2	2	3	2	2	2	3	3	3	3	3	3	3	2	3	1	1	1	1	1	1	1	1	2	3	3	3	2	3	3	2	1	2
18	1	175	60	1	2	30	2	30	7	60	4	4	4	4	2	4	4	4	2	4	4	5	3	3	3	3	3	3	3	3	3	3	2	3	3	3	3	3	3	3	3	3	3	3	3	3	2	3	3
18	2	171	48.9	1	2	10	4	10	7	50	4	6	7	5	2	2	2	1	3	4	2	6	5	4	4	4	4	4	5	2	4	2	2	2	2	2	2	1	1	1	3	3	3	2	3	3	4	2	4
18	2	155	100	1	5	0	3	0	7	60	4	5	6	5	4	5	2	3	5	6	6	7	3	3	3	3	3	3	3	4	3	1	1	1	1	1	1	1	1	4	3	3	3	5	3	3	4	3	3
18	2	160	46	2	5	0	1	0	7	60	4	5	4	5	2	1	1	1	1	2	2	2	3	3	4	4	4	3	3	3	4	2	2	2	2	3	2	2	2	3	3	3	3	3	3	3	3	2	3
18	2	155.5	66	1	1	0	2	30	7	30	3	2	2	3	5	5	4	4	5	6	5	7	3	4	4	4	4	2	2	2	3	2	2	3	4	3	2	1	2	1	3	3	3	4	3	2	4	2	4
18	2	163	45	2	1	0	3	0	7	40	4	5	3	4	3	3	3	3	3	4	4	4	3	3	3	3	3	3	3	3	3	2	2	2	3	2	2	2	2	2	3	3	3	4	3	3	2	2	3
18	1	168	125	1	2	0	2	0	2	120	5	5	4	4	4	4	5	5	5	5	5	5	3	3	3	3	3	3	3	3	3	2	3	1	3	1	3	3	3	3	3	3	3	3	3	3	4	3	3
18	2	157	62	1	3	0	3	30	3	30	5	5	6	6	2	3	2	2	2	3	2	2	3	3	3	3	3	3	3	3	3	2	2	2	2	2	2	2	2	2	3	3	3	3	3	3	2	2	3
18	2	159	47	2	2	5	2	10	3	15	5	4	3	5	3	4	4	5	5	5	5	6	3	2	3	3	3	3	3	2	3	2	3	2	3	2	2	3	3	3	3	3	3	3	3	3	4	3	3
18	2	158	52	1	6	60	7	60	7	40	7	5	4	4	4	3	2	4	7	7	7	7	4	4	3	3	4	3	3	3	3	1	2	1	4	1	1	2	1	2	3	3	3	3	2	3	5	5	5
18	2	157	42	1	4	60	4	60	7	60	4	5	4	4	4	2	2	2	4	2	2	2	3	4	4	3	4	4	3	3	4	2	1	1	1	1	1	1	1	1	3	3	3	3	3	3	1	1	1
18	1	172	56	1	6	60	3	30	7	40	4	4	3	5	2	2	2	1	2	5	4	4	3	3	4	3	4	3	3	3	3	2	2	1	3	1	1	1	2	1	3	3	3	3	3	3	3	2	2
18	2	170	57	1	3	60	3	60	7	60	4	5	5	6	3	3	1	4	5	6	5	5	5	4	5	5	5	4	4	3	5	2	1	1	2	1	2	2	1	2	3	3	3	1	2	1	4	3	4
18	2	169	55	1	4	0	4	60	6	100	5	5	4	5	1	2	2	3	4	5	4	4	3	4	4	4	4	4	5	3	3	1	2	1	3	1	1	2	2	1	3	3	3	3	3	3	3	2	2
18	2	162	94	1	4	30	3	40	7	60	6	5	6	5	1	1	1	1	1	1	1	1	3	5	5	4	4	4	5	4	4	1	1	1	1	2	1	1	1	1	3	5	1	3	4	3	1	1	1
18	2	164	70	2	4	30	6	30	7	40	6	6	4	6	3	4	1	2	6	6	6	7	3	4	4	4	4	4	3	4	4	2	2	1	2	1	1	2	2	1	3	3	3	3	4	3	5	2	4
18	2	163	55	1	3	20	6	30	7	50	4	5	6	5	2	1	1	3	2	1	3	3	4	4	4	4	4	4	4	4	4	2	2	2	2	2	1	1	1	1	3	3	3	4	3	4	3	2	2
18	2	170	55	1	2	60	1	0	7	60	4	2	4	4	7	6	4	4	7	7	5	4	4	3	3	3	3	3	1	3	3	1	1	1	2	1	1	2	1	3	3	4	2	3	3	1	4	3	3
18	2	169.5	55.1	1	2	90	1	0	7	20	4	5	4	7	1	1	4	4	1	2	4	4	4	4	4	4	4	4	3	3	4	3	2	2	2	2	2	2	2	2	3	3	3	3	3	3	2	3	3
18	2	168	54	1	3	30	3	30	5	40	5	5	4	5	2	2	2	2	4	2	4	4	4	4	5	5	4	3	3	4	4	1	2	2	2	1	1	1	1	1	3	3	3	3	3	3	2	1	1
18	2	165	80	1	1	0	5	15	7	60	4	4	4	4	4	3	2	3	4	6	5	6	4	4	4	4	4	4	4	4	4	1	2	2	2	2	2	2	2	2	3	3	3	2	3	3	4	3	3
18	1	168	123	1	4	20	3	30	6	30	4	6	4	5	4	5	4	5	4	5	6	7	3	4	3	3	3	2	3	2	3	3	2	2	5	3	3	2	2	2	2	3	4	2	3	4	4	3	5
18	2	160	42	1	2	15	5	10	7	30	4	4	3	4	1	1	1	1	2	2	2	3	4	3	4	4	3	3	2	1	4	1	1	1	2	1	1	1	1	1	3	3	3	2	3	2	1	1	3
18	2	160	95	1	3	10	1	0	7	30	4	4	4	4	1	5	4	4	5	4	4	5	4	4	4	4	3	3	4	3	4	1	3	2	3	2	1	4	2	2	3	3	3	3	3	3	3	2	4
18	1	180	65	1	1	0	3	0	7	30	7	6	3	6	3	2	4	3	4	5	4	5	4	3	4	4	4	4	4	3	4	3	2	3	2	2	2	1	3	2	2	4	3	4	3	3	3	2	3
18	2	159	53	1	1	0	1	0	7	30	4	4	1	7	4	2	4	1	7	7	7	7	3	4	4	3	3	3	3	3	3	2	1	1	2	2	1	2	1	1	3	3	3	3	3	3	4	3	4
18	2	157	62	1	2	0	2	0	6	30	7	7	6	7	1	1	2	2	1	2	2	2	3	3	3	3	3	3	3	3	3	2	2	2	2	2	2	2	2	2	3	3	3	3	3	2	2	2	3
18	2	158	58	1	1	0	1	0	6	30	5	1	7	5	4	5	2	5	7	7	7	6	4	4	5	5	4	4	3	1	4	1	1	1	2	2	1	1	1	1	3	2	4	4	3	4	4	3	4
18	1	188	69	1	6	60	2	20	6	30	4	6	2	5	2	2	4	1	2	3	2	4	3	3	4	3	3	2	3	3	3	1	1	2	2	1	1	1	1	1	3	3	3	4	4	4	2	1	2
18	2	159	50.4	1	4	40	3	50	7	60	6	4	4	4	4	4	2	2	6	6	5	6	3	2	4	1	1	2	2	4	2	3	2	3	4	2	1	1	1	1	3	3	3	3	3	3	3	1	4
18	2	158	55	1	1	0	2	90	7	90	4	5	4	6	2	3	3	2	2	4	4	4	4	3	4	3	3	3	3	3	4	2	2	2	3	2	2	2	2	2	3	3	3	3	3	3	3	2	3
18	2	152	36	1	1	30	4	60	7	60	4	5	4	6	1	1	1	1	3	3	3	3	4	3	4	3	4	3	3	2	4	1	1	1	2	1	1	1	1	1	3	3	3	3	3	4	2	1	2
18	2	165	51	1	2	30	4	20	7	60	4	4	5	4	3	4	4	4	4	4	4	4	3	3	3	3	3	3	3	3	3	3	3	3	3	3	3	3	1	2	3	3	3	4	4	3	3	3	3
18	2	158	47	1	2	0	2	45	7	60	3	4	4	4	2	3	3	3	3	4	3	4	2	2	2	2	2	3	2	1	2	2	3	3	3	2	2	2	2	2	3	3	3	3	4	2	3	2	2
18	1	163.5	45	2	6	0	2	15	7	60	4	6	3	5	1	1	1	1	3	3	3	5	3	3	4	3	3	3	3	2	3	1	2	1	3	1	1	1	1	1	3	3	3	2	4	3	3	1	3
18	2	165	102	1	1	0	1	0	7	60	3	4	5	4	4	5	3	2	4	6	6	6	2	2	3	3	3	3	3	3	3	2	3	2	3	2	3	2	2	2	3	3	3	3	3	4	4	2	4
18	2	165.5	49.8	1	3	0	1	0	3	60	4	7	4	7	4	1	1	1	1	4	1	4	5	5	5	5	3	3	3	3	3	1	1	1	1	1	1	1	1	2	3	3	3	3	3	3	3	1	2
18	2	166	54	1	2	0	3	10	5	20	5	4	6	5	4	4	3	4	5	5	5	5	3	3	3	3	3	3	3	4	3	1	2	2	2	2	2	1	1	1	3	3	3	3	4	4	4	3	3
18	2	164	61	1	2	0	2	0	4	10	2	5	4	4	2	2	5	3	5	6	5	6	3	3	4	3	2	2	3	2	3	3	4	2	4	2	3	1	1	1	4	3	2	3	2	3	4	3	4
18	2	161	50	1	3	30	2	10	7	90	5	5	5	5	1	1	1	1	1	1	1	1	4	3	4	3	3	3	3	3	3	1	2	1	3	1	1	2	2	2	3	3	3	3	3	3	3	2	2
18	2	168.5	55	1	2	0	6	0	7	20	7	7	5	6	3	2	3	3	5	5	5	6	3	3	3	3	3	3	3	3	3	2	2	2	3	2	4	1	1	1	3	3	3	3	3	4	3	3	3
18	2	164	50	1	1	0	1	0	7	20	4	4	5	5	4	2	2	4	4	4	2	4	3	3	3	3	3	3	3	3	3	3	4	3	3	3	3	3	3	3	3	3	3	2	3	3	3	3	3
18	2	159	48	1	4	20	5	20	7	60	4	5	4	4	4	3	3	3	3	4	3	3	3	4	4	3	3	3	3	3	3	2	3	3	2	2	3	3	2	2	3	3	3	4	3	3	3	2	2
18	1	171	65	1	6	50	6	30	6	30	4	6	5	4	4	5	4	5	6	6	6	5	4	3	3	2	2	3	3	3	2	2	2	3	3	2	2	2	3	2	3	3	3	3	3	3	4	3	4
18	2	160	41	1	3	20	3	20	3	30	4	5	4	4	3	3	4	4	4	4	4	4	2	1	3	2	3	3	2	2	2	2	3	2	4	3	1	1	3	1	3	3	3	3	3	3	3	3	2
18	2	166	48	1	1	0	1	0	7	15	2	2	3	4	2	4	2	2	6	5	7	5	3	3	3	1	3	3	2	3	3	3	3	1	4	1	1	3	1	1	3	3	3	4	2	3	4	4	3
18	2	165	62	1	2	60	2	100	7	100	4	4	6	4	5	4	4	4	5	7	5	7	4	3	3	4	4	3	3	1	3	2	5	4	4	4	4	5	3	4	4	3	2	1	3	2	5	5	5
18	1	168	79	2	3	60	2	0	6	60	6	6	5	5	2	2	2	2	4	4	4	4	3	3	4	4	3	4	3	3	4	2	2	2	3	2	2	2	3	1	3	4	2	2	4	2	3	1	3
18	2	165.5	47	1	4	60	4	30	2	30	4	6	4	6	2	2	2	2	2	2	2	2	3	2	3	3	3	3	3	3	3	2	2	2	2	2	2	2	2	2	3	3	3	3	4	3	2	2	2
18	2	163	92	1	2	0	2	0	3	30	5	5	5	6	2	2	4	2	4	4	5	5	2	3	3	3	3	3	3	2	3	2	3	1	2	1	3	3	2	2	3	3	3	3	3	3	3	2	3
18	2	153.5	43.5	1	2	15	2	20	7	600	999	999	999	999	999	999	999	999	999	999	999	999	999	999	999	999	999	999	999	999	999	999	999	999	999	999	999	999	999	999	3	3	3	2	2	3	4	2	5
18	2	171.5	68	2	1	0	2	10	7	60	5	5	5	5	2	2	2	2	4	5	5	6	3	3	3	3	2	1	3	4	3	2	2	1	3	1	1	1	1	1	3	3	3	2	2	3	4	2	2
18	2	155	42	1	1	0	1	0	7	60	3	4	4	4	2	4	4	4	4	6	4	6	3	3	3	3	3	3	3	3	3	2	2	2	3	3	2	3	2	2	3	3	3	4	3	3	3	3	3
18	1	180	73	1	6	0	6	0	7	999	3	4	4	5	5	5	2	5	7	7	7	7	2	3	2	2	2	2	2	3	2	2	4	4	2	3	2	4	2	4	3	2	4	3	3	2	5	4	5
18	1	185	67	1	6	100	3	60	7	45	4	6	5	4	3	4	4	4	4	5	5	4	3	3	3	3	3	3	3	3	3	1	2	3	3	3	3	2	3	2	3	3	3	3	3	3	4	3	3
18	2	163	52	1	2	10	3	30	7	160	3	5	4	5	3	3	3	4	5	5	3	4	4	3	4	3	3	3	3	3	3	2	3	4	3	3	3	3	3	3	3	3	3	4	3	3	3	3	3
18	1	174	59	1	6	60	3	30	6	30	5	5	5	5	3	3	3	4	4	5	5	5	3	3	3	3	3	3	3	3	3	2	2	2	3	2	3	2	2	2	3	3	3	3	2	3	3	3	4
18	2	164	54	1	4	40	4	38	7	40	4	4	4	4	3	4	4	4	4	4	4	4	3	3	3	3	3	3	3	3	3	2	3	3	3	2	2	2	2	2	3	3	3	3	3	3	3	4	3
18	2	164	54	1	4	40	4	20	7	50	4	5	4	5	3	4	4	4	3	4	4	4	3	4	3	3	3	3	2	3	3	3	2	3	3	2	2	2	2	2	3	3	3	3	3	3	3	2	3
18	1	175	58	1	2	60	2	0	6	50	6	6	6	6	2	6	2	2	4	6	4	4	4	4	4	4	3	3	2	2	3	1	1	1	2	1	1	1	1	1	3	3	3	3	3	3	3	2	2
18	1	173	55	2	2	60	1	0	7	40	5	6	5	5	1	1	1	1	1	1	1	1	4	4	4	3	3	3	3	3	3	1	1	1	2	1	1	1	1	1	3	3	3	3	3	3	2	1	2
18	2	174	160	1	1	0	1	0	3	180	4	4	4	6	2	1	2	1	3	4	4	5	4	3	4	3	3	4	4	3	3	2	1	2	3	1	2	1	3	2	3	3	3	4	4	3	4	2	4
18	2	158	46	1	2	0	3	10	7	60	4	4	4	4	4	3	1	1	5	5	5	5	2	3	4	4	4	3	3	3	4	1	2	1	3	1	1	1	3	1	3	3	3	4	4	4	3	1	3
18	2	150	40	1	2	0	4	30	7	40	7	7	4	7	1	2	1	2	6	4	5	6	4	4	3	3	3	4	3	3	2	3	3	4	3	4	2	1	3	2	3	3	3	2	4	4	4	2	4
18	2	169.5	57	2	2	10	2	30	7	40	4	4	4	4	3	3	3	3	4	4	4	5	3	2	2	3	3	3	2	1	3	1	1	2	2	1	2	1	1	1	3	3	3	3	4	3	2	2	3
18	2	162	50.2	1	1	0	4	20	7	30	5	5	4	5	4	4	4	4	5	5	5	5	3	3	3	3	3	4	2	3	3	1	1	2	1	1	1	1	1	1	3	3	3	3	3	4	3	2	4
18	2	158.5	44.5	1	1	0	4	10	7	30	3	5	3	4	3	4	3	3	3	5	4	5	2	4	4	4	4	3	3	3	4	3	2	4	4	3	2	4	3	3	3	3	3	3	3	3	4	4	4
18	2	165	62	1	1	0	1	0	6	30	3	3	3	3	4	4	4	3	5	5	5	6	2	3	4	3	3	2	3	4	4	2	2	1	4	2	1	1	1	1	3	3	3	3	2	3	4	4	4
18	1	168	61	1	6	60	6	60	6	40	3	5	4	4	2	3	4	4	2	5	5	5	3	3	3	3	3	3	3	2	3	2	3	2	3	2	2	2	2	2	3	3	3	3	2	3	4	3	4
18	1	175	110	2	3	150	1	0	7	30	6	6	4	4	1	1	1	1	4	6	4	4	3	3	4	3	3	4	3	3	3	1	1	1	1	1	1	1	1	1	3	3	3	3	4	3	4	1	3
18	2	168	47	1	4	45	5	40	7	40	7	5	4	5	2	2	2	3	5	4	4	4	3	3	3	3	3	3	3	2	3	3	3	3	3	3	3	1	3	2	3	3	3	3	3	3	3	2	3
18	2	168	50	1	2	60	2	60	6	60	7	7	7	7	1	4	4	4	7	4	7	7	3	3	3	3	3	3	3	3	3	1	1	1	1	1	1	2	1	1	3	3	3	3	3	3	3	2	3
18	2	158	135	1	3	30	2	45	7	60	4	4	4	4	3	3	3	4	6	6	6	6	3	3	4	3	3	3	3	3	3	2	3	3	3	3	3	3	3	3	3	3	3	3	4	3	4	3	3
18	1	182	50	1	3	0	4	30	7	60	4	5	4	4	3	3	6	2	3	4	3	7	3	2	4	2	3	4	3	3	3	2	2	2	3	3	3	3	2	3	3	3	3	3	4	3	3	3	3
18	2	170	55	1	2	10	1	0	7	60	4	6	5	5	4	4	4	4	5	5	5	5	3	3	3	3	3	3	3	3	3	2	2	2	3	3	2	1	3	3	3	3	3	4	4	3	3	2	3
18	2	166	54	1	5	0	4	0	7	60	4	5	4	4	4	3	2	5	5	6	5	5	2	3	4	3	3	3	3	2	3	2	1	1	3	2	2	1	1	3	3	3	3	3	3	3	4	3	3
18	2	162	40	2	1	0	1	0	6	60	4	4	2	4	4	2	2	2	2	2	2	4	3	3	3	3	3	3	3	3	3	2	2	1	3	2	2	2	2	2	3	3	3	2	3	3	4	3	3
18	2	159	45	1	2	0	2	30	6	40	6	6	6	5	2	2	2	2	6	5	4	5	999	999	999	999	999	999	999	999	999	999	999	999	999	999	999	999	999	999	3	3	3	3	3	3	4	3	3
18	2	158	42	1	6	10	1	0	7	10	1	3	4	2	6	2	7	4	6	7	7	6	2	2	3	2	3	3	3	3	3	5	5	3	3	2	3	3	3	3	3	3	3	3	3	3	3	3	3
18	2	151	41	1	1	0	1	0	7	30	6	6	5	5	2	2	2	2	2	4	4	4	3	3	3	3	3	3	3	3	3	3	2	2	2	2	2	2	2	2	3	3	3	3	3	3	3	2	2
18	2	162	45	1	3	0	2	20	3	20	4	4	4	4	4	4	4	4	5	5	5	5	4	3	3	3	3	3	2	3	3	2	2	1	2	2	1	1	2	1	3	3	3	3	3	3	4	3	4
18	2	156	45.2	1	2	0	1	0	3	15	1	2	3	4	4	5	4	3	6	5	6	6	3	3	3	3	3	2	3	3	3	2	3	3	3	3	3	3	3	3	3	3	3	3	2	3	4	3	3
18	2	160	44	1	2	0	2	0	4	3	6	7	4	4	3	7	4	4	3	4	4	4	2	3	3	3	3	3	3	3	3	3	3	3	3	3	3	3	3	3	3	3	3	3	3	3	3	2	3
18	2	167	50	1	1	0	1	0	7	999	4	4	4	4	4	4	4	4	4	7	7	7	999	999	999	999	999	999	999	999	999	999	999	999	999	999	999	999	999	999	3	3	3	4	3	3	3	3	3
18	2	160	50	1	3	20	5	20	7	30	4	4	4	4	1	1	1	1	4	4	4	4	3	3	3	3	3	3	3	3	3	1	2	1	2	1	1	1	1	1	3	3	3	2	3	3	4	3	3
18	2	163	80	1	4	20	3	20	7	30	4	3	4	4	4	5	4	4	5	6	5	6	3	2	3	3	3	3	3	2	3	3	3	4	4	3	1	4	4	3	3	3	3	3	3	3	4	3	3
18	2	160	65	1	2	0	2	0	6	60	4	4	4	5	3	3	4	3	4	5	5	5	3	4	5	4	3	3	3	3	4	2	2	2	3	2	2	2	2	2	3	3	3	2	3	3	4	2	4
18	2	170	120	1	2	0	3	0	7	40	5	5	4	4	4	4	3	4	5	5	5	5	3	3	3	3	3	3	3	2	3	3	4	4	4	2	3	4	2	4	3	3	3	2	3	2	4	3	4
18	2	150	35	1	1	0	1	0	7	20	4	5	4	4	4	3	4	4	5	5	4	5	3	3	3	3	3	2	3	3	3	2	2	2	2	2	2	2	3	3	4	3	2	3	2	3	4	3	2
18	2	156	41.3	1	3	10	2	15	7	30	5	4	4	4	3	3	3	4	4	5	4	5	3	3	4	3	3	3	2	3	3	3	3	3	3	2	3	2	2	2	3	3	3	2	3	2	3	2	4
18	2	155.5	49	1	1	0	2	0	7	15	4	4	3	4	4	4	4	4	4	4	5	4	3	3	3	3	3	3	2	3	3	3	3	3	3	2	2	2	2	2	3	3	3	3	3	3	4	3	3
18	2	155	47	1	3	0	3	20	7	180	4	4	5	4	3	3	3	2	3	4	4	5	2	3	3	3	3	3	3	3	3	1	2	2	3	2	1	1	2	1	3	3	3	3	3	4	3	3	3
18	2	158	50	1	2	60	3	60	7	60	4	5	5	5	4	4	4	2	4	4	4	4	3	3	4	3	4	3	3	3	3	2	3	2	2	2	2	1	2	1	3	3	3	4	3	4	3	2	2
18	2	163	73	1	4	40	3	40	6	39	999	999	999	999	999	999	999	999	999	999	999	999	3	3	3	3	3	3	3	3	3	3	3	3	3	3	3	3	3	2	3	3	3	3	2	3	3	2	3
18	2	163	73	1	4	40	3	40	6	30	4	4	4	5	4	2	2	3	4	4	4	4	3	3	3	3	3	3	3	3	3	2	2	2	3	2	2	3	2	2	3	3	3	3	3	2	3	2	3
18	2	162	65	1	3	20	4	20	7	60	4	4	3	5	4	4	3	3	4	4	3	5	4	3	4	3	3	4	3	3	3	3	3	2	3	2	2	2	3	3	3	3	3	3	3	3	3	3	4
18	2	156	42.5	1	1	0	2	0	7	60	6	5	5	5	5	5	4	4	6	6	5	6	3	3	3	3	3	3	3	3	3	2	2	3	3	2	2	1	1	2	3	3	3	2	3	2	4	3	3
18	2	170	60	1	2	0	1	0	7	60	5	6	4	5	1	3	4	3	4	4	4	3	2	4	4	3	3	3	3	3	3	2	3	2	3	3	3	3	3	2	3	3	3	2	3	3	3	3	3
18	1	186	173	1	3	0	3	0	5	60	3	5	2	5	4	2	2	2	3	2	2	2	3	3	4	3	3	3	3	2	3	1	1	1	2	1	1	1	1	1	3	3	3	3	3	3	2	1	1
18	2	155	54.5	1	1	0	2	10	7	30	999	999	999	999	999	999	999	999	999	999	999	999	3	3	3	3	3	3	3	3	3	1	2	2	3	1	1	1	1	1	3	3	3	4	3	3	4	2	3
18	2	154	62	1	1	0	3	30	4	30	3	4	2	4	5	3	3	3	5	5	5	5	3	3	4	3	3	3	3	3	3	3	2	3	3	2	3	1	3	1	3	3	3	4	3	4	3	2	3
18	2	155	47	1	2	0	1	0	6	30	4	4	4	4	4	3	3	3	3	4	4	4	3	3	3	3	3	3	2	3	3	2	3	2	3	2	1	1	1	2	3	3	3	2	2	3	3	3	3
18	2	173	75	1	3	0	2	30	4	15	5	5	5	5	4	3	3	3	4	5	4	4	3	3	3	3	3	3	4	3	3	2	2	2	3	2	2	1	1	1	3	3	3	2	3	2	4	2	3
18	1	165	54	2	1	0	1	0	4	30	5	6	6	5	4	4	4	4	3	5	4	4	2	3	3	2	2	3	4	3	3	3	1	2	3	2	3	2	2	1	3	3	3	4	3	3	3	2	3
18	2	169.5	58	2	2	0	1	0	6	15	4	4	4	4	4	4	2	4	5	5	4	5	3	3	3	3	3	3	3	3	3	2	1	1	2	1	1	1	1	1	3	3	3	1	2	2	3	2	3
18	2	165	62	1	1	0	1	0	1	999	999	999	999	999	999	999	999	999	999	999	999	999	3	4	3	3	3	3	3	3	3	3	3	3	3	3	3	3	2	2	3	3	3	3	3	3	3	3	5
18	2	164	56	1	2	0	1	5	7	30	4	3	3	4	3	5	3	4	7	6	5	4	2	3	4	3	3	3	3	3	3	1	3	3	3	3	3	3	1	3	3	3	3	3	3	3	3	3	4
18	2	155	40	1	3	0	2	0	7	30	4	4	4	4	4	4	4	5	6	5	5	5	3	3	3	3	3	3	3	3	3	1	2	3	3	3	3	3	3	3	3	3	3	3	3	3	4	3	4
18	2	157	48	1	3	30	4	30	4	30	5	5	4	5	4	4	3	3	5	5	5	4	3	3	3	3	3	3	3	3	3	2	2	2	3	2	2	3	2	2	3	3	3	3	3	3	4	3	4
18	1	172	79	2	3	30	3	30	7	720	4	5	5	4	4	4	5	4	5	6	5	6	4	3	3	4	4	4	3	3	3	3	4	4	4	4	4	3	3	3	3	3	3	5	5	5	4	3	3
18	2	155	47	1	3	0	3	120	7	120	4	4	4	4	3	3	3	1	3	5	4	5	3	3	3	3	4	3	3	3	3	1	1	1	1	1	1	2	1	1	3	3	3	3	3	4	3	1	3
18	1	178	98	1	6	50	1	0	7	60	4	4	7	6	3	3	3	5	6	6	3	5	4	4	4	4	5	4	1	5	4	1	1	1	1	1	1	1	2	2	5	2	2	3	1	1	3	3	4
18	2	153.5	84	1	6	30	4	30	7	60	999	999	999	999	999	999	999	999	999	999	999	999	3	3	3	3	3	3	2	3	3	1	2	1	2	1	1	1	1	1	3	3	3	3	3	3	2	1	2
18	2	158	45	2	3	30	2	30	7	60	4	5	4	5	4	3	4	3	4	4	4	4	4	4	4	4	4	3	3	3	4	3	2	2	3	3	2	2	3	3	3	3	3	3	3	3	3	3	3
18	2	165	55	1	2	40	2	60	4	50	4	5	5	4	3	5	3	3	3	4	3	4	4	3	4	3	3	3	2	2	3	2	2	3	3	2	2	2	2	3	3	3	3	4	3	2	4	2	3
18	2	155.5	38	1	1	0	6	30	7	40	4	4	4	4	4	3	4	4	6	6	5	6	3	3	3	3	3	3	3	2	3	2	2	3	2	2	2	2	2	2	3	3	3	3	3	3	4	3	4
18	1	181	181	1	2	0	1	0	7	60	999	999	999	999	999	999	999	999	999	999	999	999	2	2	2	2	2	3	3	1	1	1	1	1	1	1	1	2	1	1	3	3	3	4	3	3	3	3	3
18	1	189	120	1	4	0	3	30	5	60	999	999	999	999	999	999	999	999	999	999	999	999	3	3	3	3	3	3	3	3	3	1	3	3	3	3	3	3	3	3	3	3	3	3	3	3	3	2	3
18	2	163	44	1	1	0	2	20	7	40	4	5	5	5	3	4	4	4	4	5	4	4	3	3	3	3	3	3	3	3	3	3	3	3	2	2	3	2	3	3	3	3	3	2	3	3	3	2	3
18	2	158.5	56	1	4	10	3	0	7	30	999	999	999	999	999	999	999	999	999	999	999	999	3	3	3	3	3	3	3	3	3	1	1	1	3	1	1	1	1	1	3	3	3	5	3	3	3	3	3
18	2	174	65	1	3	30	1	0	7	10	4	4	4	5	4	4	4	4	5	4	4	5	2	2	2	2	2	3	3	2	3	2	2	2	2	2	3	2	3	3	3	3	3	3	3	3	4	3	4
18	2	163.5	67	1	1	0	3	15	7	30	4	4	4	4	3	3	3	4	5	5	5	6	999	999	999	999	999	999	999	999	999	999	999	999	999	999	999	999	999	999	3	3	3	3	3	3	4	3	3
18	2	160	60	1	2	0	1	0	6	40	5	4	4	4	4	3	4	4	4	4	4	4	3	3	4	4	4	4	3	4	4	3	3	3	3	3	3	4	3	3	3	3	3	4	3	3	3	3	3
18	2	160	44	1	2	0	2	0	7	30	4	4	4	4	3	2	2	4	4	4	5	5	2	2	3	2	2	2	2	2	2	2	2	2	2	2	2	2	2	2	3	3	3	3	3	3	3	3	4
18	2	158	57	2	2	0	2	0	6	30	999	999	999	999	999	999	999	999	999	999	999	999	3	3	3	3	3	3	3	3	3	2	3	2	3	2	2	2	2	2	3	3	3	3	3	3	2	2	2
18	1	176	146	1	2	0	1	0	7	60	4	4	3	4	4	3	2	3	3	6	5	4	4	3	3	3	3	3	3	3	3	4	2	3	3	2	1	2	1	1	3	3	3	2	3	1	4	1	3
18	2	155	51	1	2	50	2	50	6	30	3	5	3	4	4	4	4	5	5	5	4	5	3	3	4	3	3	3	3	2	3	3	2	2	2	2	2	2	1	2	3	3	3	2	2	3	4	3	4
18	2	153	50	1	1	0	4	0	7	60	4	5	4	4	4	2	2	2	5	5	4	4	2	3	3	4	3	3	2	3	3	1	1	1	4	1	1	1	1	1	3	3	3	4	3	3	3	4	3
18	1	175	64	1	2	10	3	30	7	60	4	6	5	4	1	1	1	1	1	4	1	4	3	3	3	3	2	2	3	3	3	1	2	1	1	1	1	1	1	1	3	2	3	2	3	1	1	1	1
18	2	162	47	1	2	60	2	30	7	30	4	4	1	4	4	4	4	4	4	4	5	5	3	2	3	3	3	3	3	3	3	3	3	3	3	3	3	3	3	3	3	2	3	3	3	2	3	2	2
18	2	158	57	1	6	30	4	30	7	120	4	4	3	4	1	1	4	2	5	4	5	5	2	3	3	3	3	2	3	3	4	2	3	2	2	3	2	2	2	2	2	3	3	3	3	3	3	3	3
18	2	162	44	1	6	60	1	0	5	60	1	6	2	5	1	1	1	2	4	5	5	6	3	2	3	2	2	1	2	2	3	1	2	2	3	1	1	1	1	1	2	3	3	2	3	3	3	1	3
18	1	175	80	2	6	30	1	30	6	60	7	7	7	7	1	2	2	5	5	7	6	6	3	4	5	3	3	4	4	3	4	2	3	3	3	3	2	2	2	2	4	2	2	3	2	5	5	2	3
18	2	163	21	1	5	10	4	20	7	80	4	4	4	5	4	4	5	4	4	5	5	5	4	4	4	4	4	4	3	2	4	3	4	4	4	2	3	1	1	1	1	3	4	3	4	4	4	4	4
18	2	161	85	1	4	0	3	30	7	60	4	4	4	4	4	4	4	4	4	4	4	4	3	3	3	2	2	2	1	2	2	3	3	3	3	2	2	2	2	2	2	3	3	3	3	3	3	3	2
18	2	154	48	1	2	0	1	20	7	60	7	6	6	7	4	4	3	4	6	4	4	7	4	4	4	4	4	3	4	3	4	1	1	1	3	1	1	1	1	1	3	3	2	2	3	3	4	3	4
18	2	156	62.5	1	2	0	4	30	7	40	5	5	4	5	4	3	3	3	4	3	3	4	3	3	3	3	3	4	3	3	3	1	1	1	2	1	1	1	1	1	2	3	3	2	2	3	4	2	2
18	2	160	40	2	1	0	2	0	7	60	5	3	2	7	5	5	4	7	6	7	6	7	4	3	4	3	3	3	2	2	3	3	3	3	3	3	3	3	3	3	2	3	3	2	2	3	4	3	4
18	2	170	66	1	2	0	2	40	7	40	4	4	3	4	4	4	2	4	4	4	4	4	3	2	3	3	3	3	2	3	3	2	2	2	3	2	3	3	2	2	2	3	3	4	3	3	3	3	3
18	2	167	57	1	3	0	2	0	6	60	4	4	4	4	4	5	5	4	5	5	5	5	3	3	3	3	3	3	3	3	4	3	3	3	3	3	3	3	3	3	2	3	3	3	3	3	4	3	3
18	2	170	47	2	1	0	3	20	7	30	4	7	5	4	3	3	3	5	4	6	4	6	3	3	3	2	3	2	2	2	3	2	3	2	2	1	2	2	1	3	3	3	2	3	2	2	4	3	2
18	2	157	57.5	1	1	0	1	0	6	20	6	6	4	6	1	3	3	1	3	5	3	3	4	4	4	4	4	3	4	3	4	1	1	1	2	1	1	1	1	1	2	3	3	3	3	3	4	4	4
18	2	158	40	1	1	0	1	0	7	60	5	5	2	5	2	3	2	2	4	4	2	4	3	3	4	3	3	3	1	3	3	3	2	1	3	2	1	1	1	1	2	3	3	5	4	4	3	2	1
18	2	170	51	2	2	0	3	0	7	60	4	4	3	4	4	4	4	5	5	5	4	5	3	3	4	3	3	3	4	3	3	3	3	4	4	2	2	2	4	2	3	2	3	3	2	3	4	3	4
18	2	159	45	1	2	60	3	20	2	20	4	4	4	4	4	4	4	4	5	6	6	5	3	2	3	3	2	2	1	2	3	1	1	2	2	1	1	2	1	1	2	3	3	3	2	3	4	3	3
18	2	157	46	2	1	0	2	0	7	30	5	5	5	5	2	2	2	2	6	5	6	6	4	3	4	4	3	3	4	3	3	2	3	3	3	3	3	3	2	2	3	2	3	2	4	3	4	3	3
18	2	159	48	1	1	0	1	0	6	30	4	6	5	6	2	2	2	1	2	2	3	3	4	4	4	4	3	3	4	3	4	2	2	2	3	1	3	2	2	2	2	3	3	3	3	3	3	3	3
18	2	158.5	57	1	4	38	5	30	7	180	4	5	6	5	4	3	3	4	7	6	5	6	4	4	5	4	4	4	2	3	4	2	3	1	3	1	1	2	1	2	3	3	2	2	4	3	4	2	3
18	2	172	64	1	4	20	4	20	7	20	4	6	4	4	1	1	1	2	3	4	2	3	3	3	4	4	4	4	4	3	4	1	1	3	2	1	1	2	2	2	3	2	3	2	2	2	4	3	3
18	2	173	46	1	1	0	2	0	7	50	6	6	6	6	1	4	2	6	6	6	2	6	3	3	3	3	4	3	3	3	3	1	2	1	2	1	1	1	1	1	3	2	3	3	3	3	4	3	4
18	2	160	80	1	1	0	1	0	7	30	7	6	7	7	1	1	1	1	1	1	1	1	4	4	5	4	3	2	4	4	4	1	2	3	2	1	1	2	2	2	3	2	3	3	2	3	4	5	5
18	1	182	97	1	1	0	1	0	7	60	5	6	4	4	4	2	4	4	7	6	4	4	3	3	3	3	3	3	3	3	3	2	2	3	3	3	3	3	3	3	2	3	3	3	3	3	5	4	5
18	1	170	160	2	3	120	1	0	6	20	4	5	2	3	1	3	1	1	1	2	1	1	2	4	1	1	5	4	2	5	3	1	1	1	5	2	5	1	2	1	2	3	3	2	3	3	3	3	3
18	2	166.5	115	1	1	0	1	0	5	60	4	5	4	5	3	3	3	3	5	6	3	6	3	3	3	3	3	3	3	3	4	2	2	1	3	1	1	1	1	1	3	3	2	3	2	3	4	2	4
18	1	165	70	1	6	30	1	30	7	60	4	5	4	4	4	3	4	4	5	6	4	5	3	3	3	2	3	3	3	3	2	3	2	2	2	2	3	2	2	2	3	2	3	4	3	3	2	3	2
18	2	158	60	1	2	0	1	0	4	30	4	4	4	4	2	3	4	3	4	5	5	5	3	2	3	2	3	3	3	2	3	3	4	4	4	3	2	3	4	3	3	3	2	2	3	3	4	3	3
18	2	170	53	2	2	0	3	20	5	999	4	5	4	5	3	3	4	3	4	4	5	4	3	2	3	3	4	3	3	2	3	1	3	3	3	1	2	2	2	2	2	3	3	4	3	4	4	2	3
18	2	170	56	1	3	20	2	20	7	120	6	4	5	4	4	4	4	4	7	7	7	7	4	2	4	3	2	3	2	3	3	3	2	2	3	2	2	3	3	2	3	2	3	4	3	4	3	2	4
18	1	187	66	1	6	30	1	50	7	50	4	5	5	4	4	4	2	4	5	5	5	5	3	3	4	3	3	2	3	3	3	1	1	1	3	2	1	3	1	2	3	2	3	3	3	3	4	4	4
18	2	165	62	1	2	0	5	30	7	60	2	4	2	4	5	4	5	4	5	4	5	6	3	3	3	3	3	3	2	2	2	2	3	3	3	3	2	3	2	4	3	3	2	2	2	1	4	4	4
18	2	160	43	1	2	10	1	0	7	60	2	2	2	2	6	4	6	4	6	6	6	7	999	999	999	999	999	999	999	999	999	999	999	999	999	999	999	999	999	999	2	3	3	3	3	3	3	3	3
18	2	157	43	1	2	0	2	0	7	60	4	4	2	4	2	4	3	4	7	7	7	6	4	3	4	2	3	4	3	3	3	4	2	3	5	3	3	3	4	3	2	3	3	2	3	3	4	3	4
18	2	160.5	96	1	2	0	1	0	5	80	4	4	4	4	4	4	4	4	5	5	5	5	3	3	3	3	3	3	3	3	3	2	1	2	4	1	1	2	3	1	3	2	3	4	3	3	4	3	4
18	2	172	56	1	1	0	5	30	5	40	4	4	4	4	4	4	4	5	5	5	5	5	2	3	3	3	3	3	3	3	3	1	2	2	2	1	1	1	1	1	2	3	3	2	3	3	3	3	3
18	2	168	68	1	5	30	6	60	6	60	7	7	7	7	7	4	4	6	7	7	7	7	4	3	3	3	3	2	3	3	3	2	4	3	4	3	3	2	3	2	3	2	3	2	2	3	4	3	4
18	2	163	48	1	2	0	3	60	7	45	5	5	4	5	4	3	3	4	4	4	4	4	2	3	3	3	3	3	3	3	4	2	3	3	3	3	3	2	3	2	2	3	3	3	3	3	3	2	3
18	2	163	65	1	1	0	3	20	7	60	7	4	2	5	1	4	3	4	7	7	5	6	3	3	3	3	3	2	4	3	4	1	5	4	4	4	3	4	2	3	4	2	2	2	1	1	5	5	5
18	2	162	55	1	2	50	2	15	7	30	4	4	4	5	3	2	2	2	5	5	5	6	4	4	4	4	3	3	2	2	4	3	3	2	4	2	2	3	2	3	3	2	3	4	4	3	4	1	3
18	2	163	50	1	3	30	2	0	7	30	4	4	2	3	4	3	3	4	4	4	4	4	3	2	2	1	2	2	2	1	2	2	3	1	2	1	1	1	1	2	2	3	3	3	3	3	3	3	3
18	2	162	57	1	2	0	2	0	7	60	1	4	3	3	6	5	5	4	6	5	6	7	3	3	4	3	3	3	3	3	3	2	4	3	3	3	3	3	3	3	3	2	3	3	3	3	4	3	4
18	2	170	105	1	7	0	5	10	5	70	4	3	3	4	3	4	3	2	6	5	4	5	2	2	4	3	2	2	2	2	2	2	2	3	3	2	1	1	2	2	2	2	4	4	2	4	2	4	2
18	2	161	62.5	1	3	15	3	15	7	35	3	2	2	2	4	4	4	4	4	4	5	5	2	3	3	3	3	3	3	3	3	3	3	3	3	3	3	3	3	3	2	3	3	4	3	3	3	3	3
18	1	168	122	2	2	80	3	30	7	40	4	4	4	4	4	4	3	4	6	5	5	6	4	2	3	3	3	4	3	2	3	2	2	2	3	2	1	3	2	4	3	2	3	2	2	2	4	3	5
18	2	168	55	1	1	0	4	20	7	30	3	4	4	4	3	3	3	3	5	6	5	6	2	1	3	2	2	2	2	1	2	1	2	2	3	2	1	3	1	1	2	3	3	3	3	2	4	2	3
18	1	180	100	1	2	60	2	60	7	840	7	7	7	2	3	1	1	3	1	3	1	7	2	4	3	3	4	2	3	1	2	4	3	4	5	2	3	3	3	4	2	2	4	3	4	4	3	3	3
18	2	170	66	1	2	60	2	60	7	60	4	4	4	4	4	4	3	4	5	5	5	5	3	3	3	3	2	3	3	2	3	2	2	2	2	2	2	2	2	2	2	3	3	4	3	3	3	3	4
18	2	163	52	1	5	0	2	0	7	60	4	4	5	4	4	4	4	4	4	4	4	5	2	2	2	3	2	2	2	3	3	2	2	3	3	4	3	3	3	2	3	2	3	2	2	2	3	3	4
18	2	161	56	1	1	0	1	0	7	60	4	4	4	4	4	4	3	4	4	5	4	4	3	3	3	3	2	3	3	2	3	3	3	3	3	2	3	2	2	2	2	3	3	3	3	3	3	2	3
18	2	155	49.7	1	4	20	2	30	7	20	4	5	4	4	3	4	3	4	5	5	5	6	3	2	3	2	2	2	2	3	3	3	3	3	4	2	2	2	2	2	3	3	2	2	3	3	4	2	4
18	2	166	48.5	1	1	0	1	0	7	40	4	4	3	4	4	4	4	4	4	5	4	5	2	2	3	2	3	2	3	3	3	3	3	3	2	3	3	2	3	2	3	2	3	2	3	3	4	3	4
18	2	163	51	1	2	0	2	60	6	10	5	5	5	5	4	4	4	4	4	5	5	4	3	3	3	3	3	2	2	3	3	3	3	3	3	3	2	2	2	2	2	3	3	2	3	3	3	3	3
18	2	157	43	2	2	0	3	0	3	20	5	5	4	5	3	2	4	5	6	5	5	5	4	4	4	4	3	3	3	2	4	2	2	2	4	2	2	2	2	2	3	3	2	4	4	4	4	2	4
18	2	152	52	1	2	20	2	10	7	40	4	4	4	4	5	4	4	4	6	7	7	7	4	2	3	3	3	2	3	2	3	2	2	2	4	2	1	2	1	2	3	2	3	3	2	3	4	3	3
18	1	170	62	1	4	60	4	120	7	30	7	7	7	4	4	4	4	4	7	7	7	7	3	2	2	2	2	2	2	2	2	2	2	2	2	2	2	2	2	2	4	2	2	2	4	2	5	2	3
18	1	182	75	1	6	40	6	20	6	50	4	5	6	4	2	4	2	4	2	5	5	6	3	3	3	3	3	2	1	3	3	2	3	3	2	2	1	2	2	2	3	2	3	2	3	3	3	2	2
18	2	154	44.5	1	4	20	4	20	7	60	5	6	3	4	4	4	4	4	3	4	3	4	2	2	3	4	3	2	3	2	3	2	5	3	3	3	3	3	2	3	3	2	3	3	2	3	4	2	3
18	2	163.5	43.5	1	1	0	3	10	7	60	4	5	4	7	3	6	5	4	3	7	4	4	3	3	3	3	3	2	1	3	2	2	3	1	3	1	1	1	1	2	2	3	3	3	3	3	2	3	3
18	2	156	49	1	1	0	4	30	7	60	6	7	6	6	2	2	3	1	5	4	2	5	4	4	4	4	3	5	2	3	4	1	2	3	4	1	1	2	2	1	4	2	2	2	4	1	4	1	2
18	2	163	52	1	4	0	1	0	6	999	4	6	6	5	2	2	2	2	7	5	4	7	3	2	2	1	3	1	3	1	2	2	5	3	4	1	3	1	1	1	3	2	3	4	4	3	3	2	5
18	2	162	47	1	2	0	5	30	6	30	2	4	4	4	3	4	2	3	4	5	4	4	3	2	3	2	2	3	2	2	2	1	3	2	3	2	2	2	3	2	3	3	2	4	3	3	4	3	3
18	2	166	58	1	2	10	3	20	7	60	4	5	4	4	3	4	2	3	5	6	5	4	3	2	4	3	3	3	2	2	4	2	2	2	3	2	1	1	3	1	2	2	4	4	2	2	4	2	4
18	2	159	63	1	1	0	2	0	7	20	3	5	1	4	4	3	1	1	4	3	3	3	3	3	3	3	3	3	2	3	3	2	2	1	2	1	2	2	1	2	2	3	3	4	3	3	3	1	2
18	1	183	82	2	5	0	4	0	3	999	4	6	3	4	4	5	3	4	4	4	4	2	3	2	2	4	2	3	4	4	3	2	2	2	3	3	3	3	2	3	2	3	3	2	3	2	3	4	2
18	2	158	53	1	1	0	2	0	4	20	4	4	4	4	2	2	2	2	4	6	4	6	3	3	4	3	1	3	2	2	3	2	2	1	2	1	1	2	1	2	2	2	3	2	3	3	3	2	3
18	1	175	60	1	1	0	1	0	1	999	1	5	1	4	1	1	1	1	1	1	1	1	1	3	3	3	3	3	3	3	3	1	1	1	1	1	1	1	1	1	1	3	3	3	3	3	2	1	1
18	1	180	65	1	3	60	6	60	4	30	6	5	5	5	2	2	2	4	5	5	5	5	4	5	5	5	5	3	5	4	5	2	2	1	2	1	2	1	2	1	2	2	3	2	2	3	4	3	3
18	2	165	75	1	4	6	2	10	7	60	4	4	5	4	3	4	2	4	7	6	6	7	3	3	4	3	4	4	1	1	3	1	1	1	4	1	1	1	1	1	2	3	2	2	3	2	5	3	5
18	2	165	51	1	2	90	4	30	5	20	4	4	4	4	3	3	3	2	3	5	5	5	3	4	4	4	4	3	2	3	4	2	2	1	3	1	1	1	1	1	3	2	2	4	2	2	4	3	4
18	2	161	74	1	1	0	6	30	7	60	4	4	3	6	3	4	1	1	7	7	7	6	4	4	4	4	5	3	3	2	5	1	2	3	4	1	1	1	1	1	2	2	3	3	3	2	4	3	4
18	2	160	45	1	5	20	4	30	4	30	5	7	7	7	3	2	1	2	3	2	1	1	4	4	5	4	3	5	5	3	3	4	2	4	3	3	3	2	3	4	2	2	3	4	2	3	2	3	3
18	2	160	42	1	2	0	2	0	2	30	6	4	2	4	4	4	3	5	4	4	4	5	2	2	3	3	3	2	3	1	1	4	3	3	4	3	1	2	2	2	2	2	3	2	3	3	4	4	4
18	2	165	48	1	4	10	1	0	7	10	4	5	3	4	3	2	3	2	5	5	7	5	3	3	3	3	3	3	1	1	3	2	3	2	2	2	1	1	2	2	2	2	3	3	2	2	4	4	4
18	2	158.5	42.7	2	2	0	3	0	4	40	5	5	4	5	2	2	3	1	4	4	4	2	3	3	3	3	3	1	3	3	3	1	2	1	2	1	1	1	1	1	1	3	3	4	3	4	2	2	1
18	2	167	55	1	2	10	2	60	7	30	3	2	2	2	6	6	4	6	6	6	6	6	999	999	999	999	999	999	999	999	999	999	999	999	999	999	999	999	999	999	2	2	3	2	3	3	4	4	4
18	2	176	95	2	3	20	3	20	7	120	2	4	3	4	5	4	4	2	6	5	5	6	3	2	3	1	2	4	4	1	3	3	4	1	4	3	4	2	3	3	1	3	3	4	5	4	4	2	5
18	2	173	50	1	5	30	4	30	7	60	4	4	4	4	4	4	5	4	4	5	5	7	2	2	1	2	1	2	2	1	2	1	4	1	3	1	1	5	3	4	2	2	3	3	3	3	4	4	4
18	2	160	46	1	1	0	1	30	7	60	4	5	4	5	1	1	3	1	1	1	3	4	3	3	3	3	3	3	2	2	3	2	2	1	2	1	1	1	1	1	2	2	3	3	3	3	2	2	2
18	2	160	56.5	1	7	60	7	60	8	60	6	6	6	6	6	6	6	6	6	6	6	6	3	2	2	3	2	2	2	1	2	4	2	3	3	1	2	1	1	1	2	2	3	3	2	3	3	3	2
18	1	178	64	2	6	60	3	30	7	30	4	4	4	3	2	4	4	4	5	5	5	5	3	3	3	3	3	3	3	3	3	2	2	3	3	3	3	3	3	3	2	2	3	3	2	3	4	3	4
18	1	183	69	1	6	30	6	60	7	30	4	6	4	4	4	4	4	4	4	6	6	6	3	3	3	2	2	2	3	3	2	1	1	1	3	1	1	1	2	2	2	2	3	2	2	3	4	3	3
18	2	173	58	1	2	60	1	0	7	60	4	5	3	7	3	3	5	3	5	5	5	5	3	4	4	4	4	2	3	2	4	2	2	2	2	2	2	2	2	2	3	2	2	2	2	2	4	2	5
18	2	160	102	1	1	60	1	30	7	60	4	4	4	4	4	4	4	4	5	4	4	4	3	3	3	2	3	2	2	2	2	3	4	2	3	2	2	2	3	2	3	2	2	2	2	2	2	2	2
18	2	158	63	1	2	30	4	30	6	30	5	5	4	5	5	3	4	5	5	5	5	5	4	4	4	4	4	4	4	3	4	2	2	2	2	2	2	4	4	2	2	2	3	2	2	2	4	4	4
18	2	163	60	1	2	0	1	0	6	60	4	4	5	4	4	3	3	3	5	5	5	6	2	2	2	2	2	2	2	2	2	1	2	2	2	1	1	1	2	1	3	2	2	4	2	3	4	3	3
18	1	170	65	1	1	0	1	0	7	30	3	4	2	4	2	2	2	2	2	4	5	5	3	2	2	2	1	3	1	1	1	1	1	1	3	1	1	1	1	1	2	3	2	1	2	2	3	1	3
18	2	167	44	1	3	30	1	20	7	60	999	999	999	999	999	999	999	999	999	999	999	999	1	1	3	1	1	2	2	1	3	1	2	3	4	1	1	4	1	4	3	1	3	3	3	2	5	5	5
18	2	164	125	1	1	0	1	0	1	999	3	4	4	4	5	3	3	3	5	5	5	5	3	3	3	3	3	3	3	3	3	3	2	2	3	3	3	3	2	2	3	2	2	2	2	2	4	4	2
18	2	155	38	1	3	40	2	10	7	10	4	4	3	4	4	3	2	4	5	5	5	5	2	2	3	2	1	2	2	1	1	1	2	1	2	1	1	1	1	1	2	2	3	3	2	1	4	2	4
18	1	173	64	1	6	60	4	90	5	20	3	5	3	5	2	3	2	3	4	5	3	5	3	3	3	3	2	3	2	2	2	2	2	2	2	2	2	2	2	2	2	3	2	3	3	3	2	3	3
18	2	168	70	1	1	0	1	0	5	30	4	4	3	4	5	4	3	4	5	6	6	6	3	3	3	3	3	3	2	2	3	2	3	3	3	3	2	2	2	2	3	2	2	3	3	2	4	3	4
18	2	168	70	1	1	0	2	0	5	30	4	4	4	4	4	4	4	3	4	5	5	6	3	3	3	3	3	3	3	2	3	3	3	2	3	3	2	2	3	2	2	2	3	2	3	3	4	3	4
18	2	159	48	1	1	0	3	5	6	10	4	4	3	4	4	5	4	5	5	5	5	5	3	3	3	2	3	2	2	2	3	2	2	1	4	2	1	2	1	2	3	2	2	4	3	2	4	3	4
18	2	156	54	1	1	0	1	0	5	10	5	4	3	5	2	2	3	2	3	4	3	4	2	3	3	3	3	3	3	3	3	2	2	2	4	3	2	2	3	2	2	2	3	1	3	3	3	2	4
18	2	159	51	1	1	0	2	10	7	60	3	5	5	5	3	2	2	4	4	4	4	5	3	4	4	3	3	3	3	1	3	1	2	1	3	1	1	1	1	1	2	2	3	1	2	1	4	3	4
18	2	164	50	1	1	0	2	80	3	15	4	5	2	3	5	4	3	3	5	6	5	6	4	3	4	4	4	2	3	4	4	2	2	2	4	2	3	3	2	3	3	2	2	2	3	2	4	3	4
18	2	160	62	1	2	0	2	0	7	20	2	4	4	4	4	5	3	5	7	7	7	5	3	2	4	3	2	2	2	2	3	1	2	1	2	1	1	2	2	1	3	2	2	2	2	2	4	2	3
18	2	170	64	1	1	0	2	0	7	10	1	5	5	4	4	3	3	5	6	6	7	7	999	999	999	999	999	999	999	999	999	999	999	999	999	999	999	999	999	999	3	2	2	4	2	4	5	2	5
18	2	163	92	1	5	20	4	40	7	60	4	4	4	4	3	3	3	3	5	5	3	5	999	999	999	999	999	999	999	999	999	999	999	999	999	999	999	999	999	999	3	2	2	3	3	3	4	2	3
18	2	158	42	2	2	0	3	90	7	60	5	5	6	5	2	3	2	2	2	5	4	6	4	4	4	4	2	3	3	3	3	1	3	1	2	1	1	2	2	2	2	2	3	3	2	3	3	2	3
18	2	170	60	1	3	30	4	30	7	45	4	5	2	4	3	1	4	1	1	4	4	2	4	3	4	4	3	3	2	3	4	1	2	2	3	2	1	1	2	1	2	2	3	2	2	3	4	3	3
18	2	161	49	1	2	0	1	0	7	40	4	3	4	4	4	4	2	4	5	6	6	6	3	3	4	3	3	3	3	2	3	3	2	3	3	3	2	2	3	3	2	2	3	2	2	2	4	3	4
18	2	158	52	1	2	0	2	0	7	30	3	4	4	4	5	3	1	1	5	5	5	5	4	4	4	4	3	3	3	1	4	1	3	3	3	1	1	1	1	1	3	2	2	2	2	2	4	3	4
18	2	169	72	1	1	0	1	0	3	40	5	5	3	5	5	4	4	4	6	6	6	6	2	2	3	2	2	3	2	1	3	3	3	3	3	2	1	2	3	2	3	2	2	2	2	2	4	3	4
18	2	170	64	1	1	0	2	0	2	10	1	4	4	4	1	4	4	6	1	7	6	6	999	999	999	999	999	999	999	999	999	999	999	999	999	999	999	999	999	999	2	2	3	4	2	3	4	3	4
18	1	168	126	1	4	15	1	0	5	60	4	6	4	7	2	2	1	1	3	4	5	4	5	5	5	5	5	4	2	3	4	2	2	2	5	1	2	4	1	2	2	2	3	4	2	4	4	2	2
18	2	160	63	1	1	0	1	0	7	10	2	3	3	4	5	4	4	4	7	7	7	7	2	3	3	3	3	3	3	3	3	5	3	3	4	3	3	3	3	3	2	2	3	3	3	3	5	4	5
18	2	153	69	1	2	0	1	0	7	30	4	4	4	4	3	3	2	2	6	3	5	5	2	2	3	3	3	2	3	2	3	4	3	2	3	2	2	3	2	2	3	2	2	2	3	3	4	2	3
18	1	170	98	1	2	120	5	60	7	60	4	4	4	4	5	5	4	5	5	5	5	5	3	2	3	3	3	3	3	3	3	2	2	2	2	2	2	1	2	2	2	2	2	3	3	2	4	3	4
18	2	168	145	1	1	0	1	0	7	60	7	7	4	4	7	7	7	7	7	7	7	7	2	2	2	2	2	2	2	2	2	2	5	5	5	5	5	5	5	5	2	2	2	2	2	2	5	5	5
18	2	157	105	1	1	0	3	10	6	60	3	4	3	3	5	5	4	5	5	6	7	7	3	2	2	2	2	2	2	2	2	2	3	3	3	2	2	2	2	2	2	2	2	2	2	2	5	4	5
18	2	164	50	1	1	0	1	0	4	10	1	3	1	2	7	5	5	4	7	7	7	7	2	2	2	1	2	1	1	1	1	1	1	1	1	1	1	2	1	1	3	1	2	1	1	2	4	3	4
18	1	176	58	1	1	0	1	0	7	240	999	999	999	999	999	999	999	999	999	999	999	999	4	2	2	2	2	2	2	1	3	5	5	5	5	3	3	5	2	3	2	2	2	2	2	2	5	2	2
18	1	173	74	2	3	30	2	60	7	60	4	5	4	4	2	2	2	2	6	5	6	5	3	3	3	4	3	3	3	2	3	2	1	1	2	1	1	1	1	1	2	2	2	2	2	2	4	1	4
18	2	170	51	1	2	10	4	20	7	50	6	4	2	4	2	2	3	2	2	5	6	6	3	2	3	3	3	3	3	3	3	2	2	3	3	3	3	2	2	2	1	3	2	2	3	3	5	2	4
18	2	162	55	1	1	0	1	0	5	30	4	5	2	4	2	3	2	3	7	5	6	5	2	2	4	3	2	2	2	2	2	1	2	3	4	2	2	1	2	2	2	2	2	4	3	4	4	3	3
18	2	163	43	1	1	0	4	30	7	60	7	4	4	4	4	5	4	4	5	6	6	4	3	1	2	3	2	2	1	1	1	1	4	1	2	1	3	4	1	2	2	2	2	4	2	3	5	4	4
18	2	153	56.5	1	1	0	1	0	7	60	2	3	2	3	3	2	2	5	6	6	7	5	2	2	3	2	3	2	2	2	3	1	2	4	4	2	1	1	2	1	2	2	2	3	2	3	4	4	5
18	2	173	55	2	1	0	1	0	1	120	7	4	2	1	7	4	7	7	7	7	7	7	2	2	2	2	2	2	2	2	2	2	2	2	2	5	2	2	2	2	2	2	2	5	2	2	2	2	2
18	2	170	50	2	5	180	4	0	7	240	3	4	4	3	6	4	3	6	7	6	7	7	4	3	3	3	3	2	3	2	2	2	3	1	3	2	1	1	4	2	2	2	2	2	2	1	5	4	5
18	2	152	88	1	1	60	2	60	2	999	4	4	4	4	4	4	3	3	5	4	4	5	999	999	999	999	999	999	999	999	999	999	999	999	999	999	999	999	999	999	2	2	2	3	2	3	3	2	3
18	1	171	58	1	6	60	3	45	6	30	4	4	3	4	4	4	3	2	4	5	5	5	3	4	4	3	3	3	2	3	3	3	2	2	2	2	2	2	2	2	2	2	2	3	2	3	4	2	3
18	2	160	50	1	5	15	4	0	7	120	3	3	3	3	5	4	5	5	5	5	5	5	2	2	3	2	2	2	3	2	3	2	2	2	3	2	2	2	2	2	2	2	2	2	2	2	4	3	3
18	1	171	158	2	4	30	4	20	7	40	2	2	4	3	3	4	5	5	5	6	5	6	2	2	3	2	2	2	3	3	3	3	4	4	4	3	4	4	3	4	2	2	2	4	3	3	4	4	3
18	2	158	55	1	3	5	5	15	7	30	4	6	5	6	3	4	5	4	5	6	6	7	5	5	4	5	5	4	4	4	4	3	4	2	4	2	3	2	2	2	2	2	2	2	2	2	4	4	4
18	2	160	56	1	1	0	1	0	7	45	3	4	4	3	5	4	3	3	5	5	5	5	2	2	3	3	2	3	3	2	2	3	2	2	4	1	1	2	2	2	2	2	2	2	2	2	3	2	3
18	2	153	56.5	1	1	0	1	0	7	60	4	3	2	2	4	4	2	5	6	5	7	5	2	2	3	2	3	1	3	1	4	2	2	4	4	2	1	1	2	1	2	2	2	4	3	4	4	3	4
18	2	167	46	1	4	0	5	30	7	90	7	4	3	4	7	6	4	7	7	7	7	7	2	2	3	2	2	2	3	1	2	2	3	2	4	2	1	3	2	3	2	2	2	2	2	2	5	4	5
18	2	150	60	1	1	0	6	30	6	60	3	4	3	4	5	4	4	5	7	6	6	7	2	2	3	2	2	2	2	2	3	3	3	3	3	2	2	2	2	2	2	2	2	4	2	3	4	2	3
18	2	166	61	1	3	20	6	30	7	30	6	4	4	5	3	4	4	4	4	5	4	4	3	3	3	2	2	2	2	2	2	1	2	2	2	2	2	2	2	2	2	2	2	2	2	2	4	2	3
18	2	164	46	1	1	0	2	30	6	60	4	4	2	4	1	1	1	4	6	5	5	5	3	2	3	2	2	4	2	3	3	2	1	1	4	2	1	1	1	1	2	2	2	4	2	4	3	3	1
18	1	177	70	1	2	0	2	0	7	60	4	4	4	4	2	4	3	3	2	3	3	3	2	2	2	2	2	2	2	2	3	2	2	2	2	2	2	2	2	2	2	2	2	2	2	2	2	2	2
18	2	153	59	1	2	0	1	0	7	20	6	2	2	2	7	7	7	7	7	7	7	7	3	3	3	3	3	3	3	3	3	1	3	3	3	3	3	3	3	3	4	1	1	1	1	1	5	5	5
18	2	155	94	1	1	0	1	0	2	30	1	2	4	4	4	2	1	5	7	7	7	7	3	3	3	2	2	2	2	2	2	2	2	2	2	2	2	2	2	2	2	2	2	4	3	2	4	4	5
18	2	154	41.3	2	1	0	1	0	7	120	4	4	4	4	2	3	3	3	2	4	3	5	3	3	3	3	2	3	2	2	3	2	3	4	4	2	2	3	3	2	2	2	2	3	3	3	4	2	4
18	2	170	57	1	1	0	4	40	7	60	4	4	2	4	5	4	4	3	7	6	7	7	1	2	3	2	3	3	3	3	3	2	3	4	4	1	2	1	2	1	2	2	2	3	2	3	5	3	3
18	2	159	126	1	2	30	3	25	7	50	4	4	4	2	3	3	3	4	5	5	5	6	2	2	4	4	4	2	3	2	4	3	3	1	3	1	1	3	4	1	2	2	2	3	3	3	4	4	4
18	2	162	55	1	4	0	3	0	6	60	4	4	4	4	2	4	2	4	6	6	6	6	3	3	3	3	3	3	1	2	3	1	2	1	2	1	1	2	1	1	2	2	2	3	2	2	4	2	4
18	2	160	57	1	4	0	4	30	7	10	3	4	4	4	5	4	4	4	4	5	4	4	3	2	2	2	2	2	2	2	2	1	2	2	2	2	2	2	1	2	2	2	2	3	2	2	3	3	3
18	1	178	50	1	1	10	2	0	4	40	3	4	2	4	2	2	2	2	6	6	6	6	3	3	3	2	2	3	1	1	2	2	1	1	2	1	1	1	1	1	2	2	2	4	3	2	2	1	2
18	2	165	52	2	1	15	2	25	1	30	4	4	4	2	4	4	4	4	4	6	5	6	2	2	2	2	2	2	2	2	2	1	3	3	3	3	2	3	2	2	2	2	2	2	2	2	3	1	3
18	1	175	180	1	1	0	4	10	5	180	3	4	4	5	4	4	4	4	5	4	5	5	999	999	999	999	999	999	999	999	999	999	999	999	999	999	999	999	999	999	2	2	2	2	2	2	3	3	3
18	1	180	135	1	4	60	3	40	1	60	4	6	2	4	4	3	2	4	5	5	6	5	2	2	2	2	2	2	4	2	2	3	3	4	2	3	2	3	3	2	2	2	2	3	2	2	4	4	4
18	2	159	51	1	2	0	3	38	7	40	3	4	4	4	2	2	2	3	3	5	4	5	3	4	3	3	1	2	1	1	3	1	2	2	1	1	1	1	1	1	2	2	2	1	3	1	4	1	3
18	2	160	56	1	4	25	1	25	4	30	5	5	2	4	2	3	2	7	7	7	7	7	2	2	2	2	2	2	2	3	2	2	4	4	5	2	2	4	2	4	2	2	2	3	2	2	5	5	5
18	2	173	54	1	3	15	3	0	3	999	2	3	3	2	6	6	6	6	7	6	6	6	3	3	4	3	3	3	3	3	3	2	2	2	2	2	2	2	2	2	2	2	2	3	2	2	4	4	4
18	1	172	60	1	6	60	1	0	3	30	2	4	4	2	2	3	2	2	5	5	5	5	3	3	4	4	2	3	3	2	2	1	1	1	2	2	1	1	1	1	2	2	2	3	2	2	3	1	3
18	2	172	53.5	1	6	20	1	0	7	60	2	2	4	4	2	4	4	4	5	4	4	4	3	3	3	3	3	3	2	2	3	1	3	2	3	3	2	4	3	3	2	2	2	3	2	3	4	4	4
18	2	160	55	1	3	30	4	30	7	40	4	4	4	4	4	4	4	4	5	5	5	5	4	3	4	3	3	3	2	2	3	1	2	1	2	1	1	1	1	2	2	2	2	3	2	3	4	2	3
18	2	155	61	1	3	20	3	30	7	30	3	3	3	3	3	3	3	3	3	3	3	3	999	999	999	999	999	999	999	999	999	999	999	999	999	999	999	999	999	999	2	2	2	2	2	2	3	2	3
18	2	158	46.7	1	1	0	1	0	7	30	4	4	4	4	3	4	4	4	4	4	4	4	3	2	4	2	2	2	1	1	2	1	1	1	1	1	1	1	1	1	2	2	2	2	2	1	3	2	1
18	2	157	48	2	1	0	1	0	7	25	3	4	4	3	3	4	4	3	5	5	5	5	3	2	2	2	2	2	2	1	2	2	2	2	2	2	2	2	3	2	2	2	2	2	2	2	4	4	4
18	1	176	78	2	2	90	3	90	2	90	999	999	999	999	999	999	999	999	999	999	999	999	4	2	4	3	2	4	2	3	3	3	3	3	3	4	4	3	4	2	2	2	2	4	3	3	3	4	2
18	1	177	60	1	1	0	1	0	7	60	5	5	4	5	2	2	2	2	6	5	5	5	3	3	2	2	2	2	2	2	2	2	4	2	2	2	2	2	2	2	2	2	2	4	2	2	2	3	2
18	2	162	47	1	1	0	1	0	5	30	2	4	4	4	4	4	3	4	7	5	5	5	4	4	4	4	4	3	4	4	4	1	1	2	3	1	1	1	2	1	2	2	2	2	2	2	4	4	4
18	2	157	48	1	1	0	1	0	3	25	4	4	4	4	4	4	4	4	5	5	5	5	3	3	3	3	3	2	3	3	3	2	3	3	3	2	2	2	3	2	2	2	2	2	2	2	4	4	4
18	2	172	42.2	1	1	0	1	0	3	999	1	3	2	3	4	4	4	4	5	5	5	5	999	999	999	999	999	999	999	999	999	999	999	999	999	999	999	999	999	999	2	2	2	3	3	2	4	3	4
18	2	160	64	1	4	0	2	30	7	30	4	5	4	4	3	2	3	3	3	6	4	5	3	3	3	2	2	4	4	2	3	1	3	2	4	3	1	1	2	1	2	1	2	1	1	3	5	3	4
18	1	172	63	2	7	60	4	30	7	40	4	7	1	2	5	5	5	4	5	7	5	7	2	2	2	2	2	1	1	2	2	1	4	2	2	2	2	3	1	4	2	1	2	3	1	1	5	5	5
18	2	159	43	1	1	0	1	0	7	10	4	4	2	6	7	5	6	7	7	7	7	7	3	3	3	3	3	3	3	3	3	3	4	3	3	3	3	4	3	3	2	1	2	3	2	2	5	5	1
18	2	158	42	1	2	0	3	0	3	30	3	3	2	3	6	5	5	5	6	7	7	6	2	2	2	2	1	1	2	2	2	3	3	2	4	2	3	2	2	1	1	2	2	2	2	2	4	3	4
18	2	166	54	1	2	10	2	30	7	60	2	3	2	2	5	3	4	7	6	7	6	7	2	2	2	2	2	2	2	2	2	1	2	2	2	2	2	1	2	2	1	2	2	3	1	1	4	3	4
18	2	160	38	1	1	0	1	0	7	60	2	2	2	2	6	6	6	6	6	6	6	6	2	2	3	3	2	2	2	2	3	3	4	4	4	3	3	3	4	3	1	2	2	3	2	2	5	4	4
18	2	159	63	1	2	45	3	30	7	50	3	4	3	4	4	4	2	3	5	5	5	6	2	2	4	4	4	2	3	2	4	1	2	1	3	1	1	2	3	2	1	2	2	3	3	3	4	1	4
18	2	160	50	2	1	0	1	0	3	30	2	3	4	3	5	5	3	3	6	6	6	7	3	3	2	2	3	2	2	2	2	2	2	2	3	2	3	2	2	2	1	2	2	2	2	2	4	4	4
18	2	155	45	1	1	15	2	10	4	30	3	3	4	4	6	4	6	5	5	6	5	6	1	2	1	1	1	2	2	1	1	2	2	3	3	2	4	2	4	1	2	1	2	4	2	2	3	3	2
18	2	159	74	1	1	0	1	0	7	60	2	2	2	2	5	5	5	5	5	5	5	5	1	2	2	2	2	2	2	2	2	2	4	4	4	4	2	2	2	2	1	2	2	2	1	2	4	4	4
18	2	161	53	1	3	60	2	0	7	60	4	4	3	3	3	4	4	2	3	5	4	6	2	2	3	2	2	2	2	2	3	1	2	2	2	2	2	3	1	2	2	1	2	2	2	2	4	3	4
18	2	161	130	1	1	0	2	0	7	40	2	3	4	3	4	5	5	5	6	7	7	6	2	2	2	2	2	2	2	2	2	2	2	2	3	2	2	2	2	2	1	2	2	2	2	2	4	3	4
18	1	183	120	2	2	0	4	60	7	60	5	5	3	4	2	4	2	4	4	5	4	4	2	3	5	3	1	3	1	1	1	1	1	1	1	1	1	1	1	1	1	1	2	3	2	2	3	2	3
18	2	163	59	1	2	80	3	20	4	35	3	4	4	3	5	5	4	4	5	5	5	5	3	2	3	2	3	2	2	2	3	2	2	2	3	2	1	2	2	2	1	2	1	2	2	3	4	3	2
18	2	160	65	1	1	0	2	0	4	60	1	2	3	3	5	5	4	7	7	6	7	7	4	4	4	4	4	4	4	4	4	2	2	2	2	2	1	2	2	2	2	1	1	2	1	1	5	5	5
18	2	167	53	1	1	0	3	0	7	60	2	4	3	4	6	4	1	7	6	7	7	7	4	3	4	3	3	1	2	3	3	1	5	1	3	3	2	3	2	2	1	2	1	3	2	1	5	5	5
18	2	159	55.5	2	4	25	3	10	7	55	3	4	1	3	3	6	4	5	6	7	6	7	4	4	4	3	3	3	2	3	4	1	3	2	3	1	1	2	1	1	1	1	2	2	1	1	3	4	5
18	2	163	50	1	2	20	5	20	7	60	4	6	3	5	4	3	3	3	4	4	4	4	1	1	2	2	2	2	3	1	3	1	2	1	1	1	1	1	1	1	2	1	1	4	3	2	3	1	2
18	2	157	49	1	1	0	4	0	6	60	2	2	2	1	4	4	3	4	6	6	5	6	2	2	2	1	2	2	1	1	2	1	1	1	2	1	1	1	2	1	1	2	1	4	3	3	3	3	4
18	2	162	51	1	4	0	1	0	7	60	1	3	1	2	5	4	3	6	7	7	7	7	1	2	2	2	2	1	3	1	3	3	3	3	4	2	2	3	3	2	1	1	2	2	2	2	5	4	5
18	1	180	88	1	3	60	3	30	7	40	4	4	4	4	4	4	4	4	4	5	5	5	3	3	3	2	2	2	1	2	1	1	1	1	1	1	1	1	1	1	1	1	1	3	1	1	3	2	2
18	2	162	50	1	1	0	2	0	6	60	1	1	1	1	7	7	7	7	7	7	7	7	2	1	2	1	1	1	1	1	1	1	1	1	1	2	1	1	1	1	1	1	1	3	1	1	5	5	5
18	2	162	50	1	2	0	2	0	6	60	1	1	1	1	7	7	7	7	7	7	7	7	1	1	2	1	1	1	1	1	1	1	1	1	1	1	1	1	1	1	1	1	1	3	1	1	5	5	5
18	2	160	46.5	1	1	0	1	0	7	30	4	4	5	4	3	4	4	3	5	5	4	5	1	1	3	1	1	1	1	1	1	1	2	1	1	1	1	1	1	1	1	1	1	1	1	4	1	1	1
18	1	187	70	1	6	30	6	60	7	60	4	4	1	2	4	2	4	4	5	5	5	5	2	2	3	1	1	1	3	1	1	2	2	1	2	2	1	1	1	1	1	1	1	3	1	1	4	1	4
18	2	157.5	43.5	1	1	0	1	0	4	30	4	4	3	2	3	4	2	1	6	5	5	5	1	1	3	1	3	3	1	2	1	1	1	1	3	1	1	3	1	3	1	1	1	1	1	1	5	5	5
18	2	169	49	1	7	120	1	0	7	60	4	4	3	4	4	4	4	4	5	5	6	6	2	1	2	1	1	1	2	1	1	4	3	2	4	1	4	3	2	3	1	1	1	4	2	1	4	2	4
18	2	160	117	1	2	60	2	60	5	30	3	5	6	5	3	3	2	3	4	6	5	5	3	2	3	2	3	2	3	2	1	2	3	3	4	2	2	2	2	1	1	1	1	1	2	1	1	2	1
18	2	165	53	1	1	0	1	0	7	120	2	4	3	2	4	4	4	6	4	6	4	6	2	1	2	2	1	2	1	1	1	2	1	1	2	1	1	1	1	1	1	1	1	1	1	1	3	2	2
18	2	168	52	2	1	0	1	0	7	60	7	7	1	7	1	1	1	1	1	1	1	1	3	3	3	3	1	1	1	1	1	1	1	1	1	1	1	1	1	1	1	1	1	1	1	1	1	1	3
18	2	158	38	1	2	0	1	0	5	30	3	4	2	2	4	5	4	5	5	6	6	5	1	1	3	1	1	2	1	1	2	1	4	1	1	1	1	4	1	4	1	1	1	1	1	1	5	5	5
18	2	156	120	2	2	0	1	0	7	999	2	2	2	2	2	2	3	3	7	7	7	7	2	1	1	1	2	1	1	1	1	1	1	1	2	1	1	1	1	1	1	1	1	1	1	1	1	1	5
18	2	160	65	2	2	0	3	10	7	120	1	1	1	1	7	7	7	7	7	7	7	7	3	4	4	2	3	2	2	3	3	1	2	1	3	1	2	3	2	2	1	1	1	1	1	1	5	5	5
18	2	162	74	1	3	20	1	0	7	60	4	4	4	4	4	4	4	3	5	4	5	5	2	2	2	1	1	1	1	1	1	1	1	1	2	1	1	1	1	1	1	1	1	1	2	1	3	2	1
18	2	160	45	1	1	0	1	0	5	10	2	4	4	4	4	4	4	4	4	4	4	4	2	2	2	2	2	2	2	2	2	2	2	2	3	2	2	2	2	2	1	1	1	3	1	1	5	3	4
18	2	162	52	2	1	0	1	0	7	999	1	4	1	5	1	1	1	1	1	5	1	5	3	1	5	1	1	1	1	1	1	1	1	1	1	1	1	1	1	1	1	1	1	3	1	5	3	5	4
18	2	157	56	2	3	0	1	0	7	999	2	2	2	2	7	6	5	6	7	7	7	7	1	2	2	2	1	1	3	2	2	4	4	4	3	3	3	5	3	2	1	1	1	3	2	2	5	5	5
18	2	162	51	1	4	0	1	0	7	60	4	1	2	2	3	5	5	7	7	7	7	7	2	2	2	2	1	1	2	1	2	3	3	4	4	3	2	3	3	3	1	1	1	2	2	2	5	4	5
19	2	156	49	1	2	0	3	0	2	999	3	4	3	4	3	4	3	4	3	5	5	4	3	3	3	3	3	3	3	3	3	2	3	3	3	3	3	3	3	3	999	999	999	999	999	999	999	999	999
19	2	158	40	1	7	60	6	60	7	999	7	6	4	4	2	2	4	4	2	2	4	4	3	4	4	4	3	3	3	3	3	3	2	1	1	2	3	3	3	3	999	999	999	999	999	999	999	999	999
19	2	163	65	1	2	0	1	0	1	999	4	7	3	6	3	4	2	4	5	5	5	4	3	3	4	3	3	3	3	3	3	3	3	2	2	2	3	3	3	3	999	999	999	999	999	999	999	999	999
19	2	163	80	2	2	0	1	0	7	999	4	4	4	7	6	6	4	2	6	6	4	6	2	3	4	1	2	2	2	4	4	2	4	1	2	2	2	3	2	2	999	999	999	999	999	999	999	999	999
19	2	155	100	1	1	0	1	0	7	999	3	2	2	2	2	2	2	2	2	2	2	2	2	3	3	3	3	2	2	4	2	2	3	3	2	3	2	2	2	2	999	999	999	999	999	999	999	999	999
19	2	159	63	1	4	40	3	40	7	300	4	5	4	4	4	4	2	3	3	5	5	5	4	4	4	4	4	3	2	3	4	2	2	2	3	1	1	3	1	1	999	999	999	999	999	999	999	999	999
19	2	162	48	2	4	60	3	60	7	100	4	4	5	4	3	2	3	3	2	4	4	4	3	4	3	4	3	3	3	3	3	2	2	2	3	1	2	2	2	2	999	999	999	999	999	999	999	999	999
19	2	161	45	1	3	0	6	20	7	140	4	4	4	4	4	4	4	4	4	5	5	5	999	999	999	999	999	999	999	999	999	999	999	999	999	999	999	999	999	999	999	999	999	999	999	999	999	999	999
19	1	175	55	2	2	120	2	60	7	30	4	7	1	4	4	4	7	4	4	7	4	6	999	999	999	999	999	999	999	999	999	999	999	999	999	999	999	999	999	999	999	999	999	999	999	999	999	999	999
19	2	170	140	1	3	40	3	40	7	60	4	4	4	4	4	4	4	4	4	4	6	6	999	999	999	999	999	999	999	999	999	999	999	999	999	999	999	999	999	999	999	999	999	999	999	999	999	999	999
19	2	155	62	1	2	0	1	0	7	120	4	4	4	4	3	3	4	4	5	5	4	5	4	4	4	4	3	3	3	3	3	1	2	2	3	2	2	3	2	3	999	999	999	999	999	999	999	999	999
19	1	175	52	1	2	90	2	90	7	15	2	2	2	1	5	6	1	5	5	3	1	7	2	1	1	1	1	1	1	1	1	1	1	1	1	1	1	1	1	1	999	999	999	999	999	999	999	999	999
19	2	162	53	1	2	60	3	60	7	20	3	3	4	4	4	3	4	4	5	4	4	4	999	999	999	999	999	999	999	999	999	999	999	999	999	999	999	999	999	999	999	999	999	999	999	999	999	999	999
19	2	155	49	1	2	30	2	30	7	60	7	6	3	3	3	3	3	3	3	3	3	3	2	3	3	3	3	3	3	3	3	3	3	3	3	3	3	3	3	3	999	999	999	999	999	999	999	999	999
19	1	178	114	1	3	30	4	20	7	45	4	4	4	4	2	3	2	2	4	4	4	4	3	3	3	3	3	3	3	3	4	1	2	1	3	1	1	1	1	1	999	999	999	999	999	999	999	999	999
19	1	178	135	1	2	30	2	20	7	60	4	6	6	6	2	2	2	2	5	6	6	6	3	4	4	3	3	4	2	3	3	2	2	2	2	2	2	2	2	3	999	999	999	999	999	999	999	999	999
19	1	173	68	1	2	30	1	30	7	60	5	4	4	4	2	4	4	4	4	4	4	4	999	999	999	999	999	999	999	999	999	999	999	999	999	999	999	999	999	999	999	999	999	999	999	999	999	999	999
19	2	159	115	1	1	0	3	20	7	60	5	7	7	7	1	1	1	1	1	5	1	2	5	5	5	5	3	5	5	3	5	3	1	1	1	1	1	1	1	1	999	999	999	999	999	999	999	999	999
19	2	168	59	1	1	0	1	0	7	60	7	7	4	7	1	1	1	1	1	1	1	1	5	5	5	5	5	5	5	5	5	1	1	1	1	1	1	1	1	1	999	999	999	999	999	999	999	999	999
19	2	160	50	1	1	0	1	0	7	60	4	4	4	3	5	4	4	6	6	6	6	6	999	999	999	999	999	999	999	999	999	999	999	999	999	999	999	999	999	999	999	999	999	999	999	999	999	999	999
19	2	172	65	1	1	0	1	0	7	60	4	4	4	4	4	4	4	4	4	4	4	4	999	999	999	999	999	999	999	999	999	999	999	999	999	999	999	999	999	999	999	999	999	999	999	999	999	999	999
19	2	164	104	1	1	0	2	0	7	60	4	4	4	4	4	4	4	4	4	4	5	4	999	999	999	999	999	999	999	999	999	999	999	999	999	999	999	999	999	999	999	999	999	999	999	999	999	999	999
19	2	160	54	1	1	0	6	30	6	30	2	4	4	4	3	4	4	4	3	4	4	4	3	3	3	3	3	3	3	3	3	3	3	3	3	3	4	3	3	3	999	999	999	999	999	999	999	999	999
19	2	175	60	1	1	0	1	0	6	60	4	4	2	4	4	4	4	4	4	5	4	5	3	3	3	3	3	3	3	3	3	2	3	3	3	3	3	3	3	3	999	999	999	999	999	999	999	999	999
19	2	155	55	2	1	0	3	10	7	30	5	4	2	6	4	3	3	2	7	5	5	5	4	3	4	3	3	3	3	3	3	2	3	4	3	3	3	3	3	3	999	999	999	999	999	999	999	999	999
19	2	160	65	1	1	0	2	0	3	60	4	4	4	3	4	5	4	5	5	5	5	5	2	3	3	3	3	3	3	3	3	3	3	3	3	3	3	3	3	3	999	999	999	999	999	999	999	999	999
19	1	168	80	1	1	0	1	0	6	30	2	4	2	2	4	4	4	5	5	5	5	5	3	3	3	3	3	3	3	3	3	3	4	3	3	3	3	3	3	3	999	999	999	999	999	999	999	999	999
19	1	174	74.5	1	1	0	3	5	4	15	4	4	4	4	4	4	4	4	4	4	4	3	999	999	999	999	999	999	999	999	999	999	999	999	999	999	999	999	999	999	999	999	999	999	999	999	999	999	999
19	1	170	65	1	6	35	4	35	7	60	5	7	7	7	2	1	1	1	1	1	4	1	1	5	5	5	5	5	5	5	5	1	5	5	5	5	5	5	5	5	999	999	999	999	999	999	999	999	999
19	2	165	80	1	3	0	1	0	7	60	4	2	4	2	5	6	4	7	7	7	7	7	2	2	4	2	2	3	3	3	3	2	2	2	2	3	3	3	3	3	999	999	999	999	999	999	999	999	999
19	1	177	64	1	1	0	2	30	4	999	999	999	999	999	999	999	999	999	999	999	999	999	999	999	999	999	999	999	999	999	999	999	999	999	999	999	999	999	999	999	999	999	999	999	999	999	999	999	999
19	2	158	94	1	3	30	3	30	7	40	3	4	4	4	3	4	4	4	4	4	4	4	2	2	2	2	2	3	3	2	2	2	2	2	2	2	2	3	3	3	999	999	999	999	999	999	999	999	999
19	2	160	57	1	2	30	4	0	7	60	999	999	999	999	999	999	999	999	999	999	999	999	999	999	999	999	999	999	999	999	999	999	999	999	999	999	999	999	999	999	999	999	999	999	999	999	999	999	999
19	1	173	75	1	2	0	1	0	1	60	1	1	1	4	1	1	1	1	1	1	1	4	1	1	1	1	1	3	1	1	1	1	1	1	1	1	1	1	1	1	999	999	999	999	999	999	999	999	999
19	2	165	52	1	5	180	5	180	7	999	5	6	5	5	2	3	3	2	5	5	5	6	3	4	2	2	3	3	2	3	2	4	4	2	3	2	3	2	2	2	999	999	999	999	999	999	999	999	999
19	2	158	55	1	3	70	1	0	7	20	2	5	2	5	3	3	5	2	7	5	5	6	2	3	3	2	2	2	2	2	2	2	2	2	2	2	2	2	2	2	999	999	999	999	999	999	999	999	999
19	2	160	80	1	2	10	2	10	4	20	5	4	4	5	3	3	4	4	5	4	5	4	1	1	1	1	1	2	1	1	2	5	5	3	4	4	5	3	1	1	999	999	999	999	999	999	999	999	999
19	1	172	60	1	1	0	1	0	7	240	999	999	999	999	999	999	999	999	999	999	999	999	999	999	999	999	999	999	999	999	999	999	999	999	999	999	999	999	999	999	999	999	999	999	999	999	999	999	999
19	1	168	65	1	3	0	2	0	7	50	999	999	999	999	999	999	999	999	999	999	999	999	3	3	3	3	2	3	3	2	3	3	3	3	3	3	3	3	3	3	999	999	999	999	999	999	999	999	999
19	2	177	49	1	2	0	2	0	7	40	4	4	4	4	4	4	4	4	5	4	4	4	3	2	2	3	2	3	3	3	3	2	2	3	4	3	3	3	3	3	999	999	999	999	999	999	999	999	999
19	2	168	57	1	1	0	1	0	7	30	4	7	7	4	4	4	2	4	7	6	7	6	3	3	2	3	2	2	2	2	2	1	1	2	2	2	2	2	2	2	999	999	999	999	999	999	999	999	999
19	2	169	110	1	1	0	2	0	2	999	2	3	4	4	5	5	4	7	7	6	6	6	2	2	2	2	2	2	2	3	2	2	4	2	3	2	2	3	2	2	999	999	999	999	999	999	999	999	999
19	2	158	53	1	4	45	2	45	7	45	5	5	4	5	2	3	3	4	5	4	4	4	3	3	3	3	3	3	3	3	3	3	2	2	2	3	3	2	2	2	999	999	999	999	999	999	999	999	999
19	2	166	48	2	2	30	1	30	7	30	7	4	4	5	4	4	4	4	4	4	4	3	3	3	3	3	3	3	3	3	4	3	3	3	3	3	3	3	2	2	999	999	999	999	999	999	999	999	999
19	2	167	51	2	1	0	4	0	6	60	4	4	4	4	4	4	4	3	4	4	4	4	4	3	4	3	3	3	3	3	4	3	2	3	3	2	3	3	3	2	999	999	999	999	999	999	999	999	999
19	2	162	54	1	1	0	1	10	7	30	4	5	4	5	3	2	2	2	2	5	4	4	4	4	4	4	4	4	3	4	4	1	2	2	2	2	2	1	2	2	999	999	999	999	999	999	999	999	999
19	2	156	52	1	3	30	2	20	7	20	5	5	3	5	2	2	3	3	2	4	4	3	4	4	3	3	3	3	3	3	3	2	3	3	3	3	4	3	3	3	999	999	999	999	999	999	999	999	999
19	1	173	85	2	2	60	1	0	5	20	4	4	3	4	4	2	2	2	4	2	3	2	3	3	3	3	2	3	3	2	3	2	1	1	2	2	1	2	2	1	999	999	999	999	999	999	999	999	999
19	1	188	120	1	2	0	2	20	7	30	4	4	4	4	4	4	5	4	4	5	4	4	999	999	999	999	999	999	999	999	999	999	999	999	999	999	999	999	999	999	999	999	999	999	999	999	999	999	999
19	2	177	64	1	1	0	1	0	7	999	5	4	4	5	1	4	4	3	4	4	4	4	3	3	3	3	3	4	3	3	3	1	2	1	2	1	1	1	1	1	999	999	999	999	999	999	999	999	999
19	2	157	53	1	6	30	5	60	7	60	999	999	999	999	999	999	999	999	999	999	999	999	999	999	999	999	999	999	999	999	999	999	999	999	999	999	999	999	999	999	999	999	999	999	999	999	999	999	999
19	2	162	52	2	2	90	2	60	7	60	2	5	4	5	4	3	3	3	3	3	3	4	4	4	4	4	3	3	3	3	3	3	3	3	3	2	2	2	3	3	999	999	999	999	999	999	999	999	999
19	2	164	53	1	5	40	5	30	6	40	4	4	4	4	2	4	4	4	3	4	4	4	999	999	999	999	999	999	999	999	999	999	999	999	999	999	999	999	999	999	999	999	999	999	999	999	999	999	999
19	2	164	55	1	3	20	3	20	7	60	5	6	5	7	3	4	4	5	5	6	5	6	999	999	999	999	999	999	999	999	999	999	999	999	999	999	999	999	999	999	999	999	999	999	999	999	999	999	999
19	2	163	53	1	3	30	3	30	7	30	4	5	4	5	3	4	3	3	3	5	5	4	3	3	4	3	3	3	3	2	4	3	3	3	3	2	2	2	2	3	999	999	999	999	999	999	999	999	999
19	2	166	49	1	1	0	1	0	7	60	4	4	3	4	2	3	4	4	4	4	4	5	3	3	4	3	3	3	3	3	3	2	3	2	3	3	3	3	3	3	999	999	999	999	999	999	999	999	999
19	2	164	58	2	2	0	2	0	7	60	3	5	3	5	5	5	5	5	5	5	5	5	4	3	3	3	3	3	3	3	3	2	3	3	3	3	3	3	3	3	999	999	999	999	999	999	999	999	999
19	2	163	49	1	4	0	4	0	4	60	999	999	999	999	999	999	999	999	999	999	999	999	999	999	999	999	999	999	999	999	999	999	999	999	999	999	999	999	999	999	999	999	999	999	999	999	999	999	999
19	2	153	48	1	2	0	1	0	7	10	3	4	4	3	3	4	3	3	3	4	3	3	3	3	3	3	3	3	2	3	3	3	2	2	3	2	2	2	2	3	999	999	999	999	999	999	999	999	999
19	2	158	87	1	1	0	2	90	6	60	4	5	4	4	4	4	3	4	4	4	4	4	3	3	3	3	3	3	3	3	3	2	2	2	2	2	2	2	2	2	999	999	999	999	999	999	999	999	999
19	2	172	52.5	1	1	0	2	0	3	999	999	999	999	999	999	999	999	999	999	999	999	999	999	999	999	999	999	999	999	999	999	999	999	999	999	999	999	999	999	999	999	999	999	999	999	999	999	999	999
19	2	155	40	1	1	0	1	0	1	999	4	4	4	4	4	4	4	4	5	5	5	5	999	999	999	999	999	999	999	999	999	999	999	999	999	999	999	999	999	999	999	999	999	999	999	999	999	999	999
19	1	184	56	2	4	120	6	60	7	60	7	7	4	4	1	4	1	1	4	4	4	4	999	999	999	999	999	999	999	999	999	999	999	999	999	999	999	999	999	999	999	999	999	999	999	999	999	999	999
19	2	168	57.5	1	5	120	2	60	7	30	5	5	4	5	1	3	2	2	3	4	2	2	999	999	999	999	999	999	999	999	999	999	999	999	999	999	999	999	999	999	999	999	999	999	999	999	999	999	999
19	1	177	68	1	6	60	1	30	7	60	999	999	999	999	999	999	999	999	999	999	999	999	3	3	3	3	3	3	3	3	3	2	3	3	3	3	3	3	3	3	999	999	999	999	999	999	999	999	999
19	1	174	55	1	1	0	3	30	7	60	4	4	4	4	4	3	4	4	5	5	5	5	3	3	3	3	3	3	3	3	3	4	3	3	3	3	3	3	3	3	999	999	999	999	999	999	999	999	999
19	1	170	62	1	4	20	4	20	6	30	999	999	999	999	999	999	999	999	999	999	999	999	999	999	999	999	999	999	999	999	999	999	999	999	999	999	999	999	999	999	999	999	999	999	999	999	999	999	999
19	2	162	51	1	1	0	1	30	7	60	4	4	3	4	2	4	4	4	2	4	4	4	2	3	3	3	3	3	3	3	3	1	2	2	3	3	2	1	2	1	999	999	999	999	999	999	999	999	999
19	2	165	45	1	1	0	1	0	7	60	4	4	4	4	4	4	4	4	4	5	5	5	3	2	3	3	3	3	2	2	3	2	3	3	3	1	2	2	2	2	999	999	999	999	999	999	999	999	999
19	1	174	90	1	1	0	1	0	7	40	4	5	5	4	4	3	3	3	4	5	4	3	999	999	999	999	999	999	999	999	999	999	999	999	999	999	999	999	999	999	999	999	999	999	999	999	999	999	999
19	2	154	44	1	3	0	2	0	6	35	6	4	4	5	2	3	3	4	4	4	4	4	2	2	3	3	3	2	2	2	3	2	2	2	3	2	1	1	2	2	999	999	999	999	999	999	999	999	999
19	2	160	46	1	1	0	1	20	7	20	4	4	4	4	4	4	4	4	6	4	4	4	999	999	999	999	999	999	999	999	999	999	999	999	999	999	999	999	999	999	999	999	999	999	999	999	999	999	999
19	2	163	57	1	1	0	2	0	2	60	2	3	2	2	4	5	4	4	5	6	5	5	2	2	2	2	2	3	3	3	2	2	2	2	2	2	3	3	3	3	999	999	999	999	999	999	999	999	999
19	2	151	60	1	2	20	2	50	7	90	4	4	4	4	4	4	2	2	4	4	4	2	3	3	3	3	3	3	3	2	3	2	1	1	3	1	1	1	1	1	999	999	999	999	999	999	999	999	999
19	2	165	50	2	4	60	6	60	5	60	2	5	5	6	2	4	2	2	5	2	3	2	5	4	3	3	3	4	3	2	4	2	2	2	1	1	4	1	2	1	999	999	999	999	999	999	999	999	999
19	1	175	62	1	1	0	2	40	6	10	4	3	4	5	4	3	1	1	4	4	5	2	3	3	3	3	3	3	3	3	3	1	3	3	3	3	3	3	3	3	999	999	999	999	999	999	999	999	999
19	1	173	68	1	6	60	5	60	7	120	7	7	7	7	1	1	1	1	1	2	1	2	5	5	5	5	5	5	5	5	5	1	1	1	1	1	1	1	1	1	5	5	5	3	5	4	1	1	2
19	2	164	70	1	4	60	4	60	7	120	7	7	7	7	4	4	4	4	4	4	4	4	5	5	5	5	5	5	5	5	5	3	3	3	3	3	3	3	3	3	5	5	5	5	5	5	3	3	3
19	2	165	65	1	4	20	6	120	7	60	7	5	5	7	1	1	1	1	5	5	4	5	5	5	5	5	5	4	3	4	5	1	2	1	2	1	1	2	1	1	5	5	5	2	4	5	4	1	2
19	2	170.5	66	1	5	60	4	60	7	60	7	7	7	7	1	1	1	1	1	1	1	1	3	5	5	5	5	5	5	5	5	1	1	1	1	1	1	1	1	1	5	5	5	1	5	1	1	1	1
19	2	158	47	1	7	40	7	30	6	30	4	7	7	7	1	1	1	1	1	1	1	1	5	5	5	5	5	5	5	5	5	1	1	1	1	1	1	1	1	1	5	5	5	3	5	5	1	1	1
19	1	176	71	1	4	60	2	60	7	20	7	7	7	7	1	1	1	1	1	1	1	1	5	5	5	5	5	5	5	5	5	1	1	1	1	1	5	1	1	1	5	5	5	3	5	5	1	1	1
19	2	172	80	1	1	60	3	120	6	30	7	7	5	7	1	1	1	1	2	4	1	1	5	5	5	5	5	5	5	5	5	1	1	1	1	1	1	1	1	1	5	5	5	3	5	3	1	1	1
19	2	165	98	2	2	45	2	45	7	60	7	7	7	7	1	1	1	1	1	4	1	1	5	5	5	5	5	5	5	5	5	1	1	1	1	1	1	1	1	1	5	5	5	5	5	5	1	1	1
19	1	173	68	1	6	40	1	0	6	20	7	7	6	7	1	1	1	1	3	4	3	3	5	5	5	5	5	5	5	5	5	1	1	1	2	1	1	1	2	1	5	5	5	3	3	3	2	1	1
19	2	167	47	1	6	60	3	60	7	30	4	1	4	7	2	1	1	1	6	1	1	4	3	4	5	4	4	4	5	5	5	3	1	1	1	1	1	1	4	1	5	5	5	4	5	5	1	5	5
19	1	165	48	2	1	30	3	60	7	30	7	7	7	7	1	1	1	1	1	1	3	1	5	5	5	5	5	5	5	5	5	1	1	1	3	1	1	1	5	1	5	5	5	3	5	5	1	5	1
19	2	156.5	48	1	1	0	5	30	7	40	6	6	6	7	1	1	1	1	1	1	1	1	4	5	5	4	4	4	5	5	4	2	2	2	2	2	2	2	1	1	5	5	5	2	5	4	1	2	1
19	2	161	61	1	2	30	2	0	6	30	5	7	1	7	1	1	1	1	4	1	1	1	5	5	5	5	5	5	4	5	5	2	1	1	1	1	1	1	1	1	5	5	5	3	5	5	1	1	1
19	1	180	68	1	7	90	5	80	6	100	5	7	7	7	2	2	2	1	6	6	7	7	4	5	5	5	5	5	5	5	5	1	5	2	2	1	1	1	1	1	5	5	5	2	5	2	5	5	5
19	2	158	47	1	1	0	1	0	6	60	999	999	999	999	999	999	999	999	999	999	999	999	5	5	5	5	5	5	5	5	5	1	1	1	1	1	1	1	1	1	5	5	5	3	5	5	1	1	1
19	1	167	54	2	1	0	1	0	1	999	7	7	7	7	1	1	1	1	7	1	1	1	3	5	5	5	5	5	5	5	5	1	1	1	1	1	1	1	1	1	5	5	5	5	5	5	1	1	1
19	1	172	54	1	1	0	3	60	5	10	999	999	999	999	999	999	999	999	999	999	999	999	3	5	5	5	5	1	5	5	5	1	5	5	5	5	5	2	2	2	5	5	5	1	2	5	5	2	5
19	2	158	43	1	3	120	7	60	7	999	7	7	6	7	1	1	1	1	4	4	1	5	5	5	5	5	5	3	3	3	4	2	3	1	2	2	1	3	2	2	5	5	4	3	4	4	3	2	3
19	1	177	75	2	6	120	6	120	7	30	5	7	7	7	1	1	2	1	1	1	2	1	5	5	5	5	5	5	5	5	5	1	1	1	1	1	1	1	5	1	5	5	4	2	4	2	1	1	1
19	2	166	97	2	1	0	1	0	7	120	4	6	4	2	1	4	1	4	4	5	6	6	4	5	5	5	5	5	5	5	5	2	2	2	2	2	2	3	2	2	5	4	5	3	4	3	3	2	2
19	1	180	66	2	5	30	3	30	4	999	6	6	4	5	3	3	4	4	3	3	3	3	999	999	999	999	999	999	999	999	999	999	999	999	999	999	999	999	999	999	4	5	5	5	5	5	3	3	3
19	2	152	46.9	1	4	30	4	30	7	30	7	7	4	7	1	4	4	5	5	5	4	5	5	5	5	5	5	5	5	5	5	2	2	3	5	3	2	2	1	1	5	4	5	4	3	3	4	4	3
19	2	164	53	1	1	0	2	50	6	40	5	6	5	6	2	1	1	1	1	4	5	5	4	4	4	5	4	5	3	4	4	2	2	1	2	1	1	1	2	1	4	5	5	3	4	5	2	2	2
19	2	166	97	2	1	0	1	0	7	120	4	7	7	5	2	3	3	3	4	4	3	4	4	4	4	5	4	5	5	5	5	2	2	3	3	2	2	1	2	1	4	5	5	3	4	3	4	2	2
19	1	170	66	2	1	0	1	60	7	60	7	7	7	7	4	4	4	4	4	4	4	4	5	5	5	5	5	3	2	5	5	2	3	1	2	2	3	1	3	1	4	5	5	3	4	5	3	1	2
19	2	160	50.5	1	1	0	5	20	7	15	5	7	6	7	1	1	1	1	1	1	1	3	4	5	5	4	4	4	4	3	4	2	1	1	3	1	2	1	1	2	4	5	5	3	4	3	2	1	1
19	1	185	79	2	7	90	7	60	7	30	7	7	7	7	1	1	1	1	5	4	3	1	4	5	5	2	4	5	3	4	5	1	2	2	2	2	2	2	1	1	4	4	5	5	5	2	2	2	2
19	2	174	75	1	5	50	3	30	6	50	6	6	6	5	2	5	3	2	4	5	4	4	3	5	5	5	5	5	3	3	4	1	1	3	3	1	2	2	1	1	5	4	4	3	5	4	3	3	2
19	2	164.5	63	1	6	180	5	60	6	30	3	7	3	6	3	3	3	3	3	3	3	3	4	4	4	3	4	4	4	2	3	2	2	3	4	2	1	1	4	1	4	4	4	2	2	2	3	1	2
19	2	166	58	1	5	60	4	120	7	120	6	6	6	6	2	2	2	2	2	2	2	3	4	4	5	5	4	4	4	5	4	2	2	2	2	2	2	2	2	2	4	4	4	4	4	4	2	2	2
19	1	182	63	2	6	60	6	60	6	60	4	7	6	7	2	4	4	1	4	5	7	7	4	5	4	4	5	5	3	3	4	1	1	1	3	1	1	1	1	1	5	4	3	5	5	4	5	5	5
19	1	178	80	1	6	60	6	60	7	30	6	7	7	6	3	3	3	3	3	3	3	3	5	5	5	5	5	5	5	5	5	2	2	2	2	2	2	2	2	2	5	4	3	2	5	5	2	2	3
19	1	172	64	1	3	60	2	60	7	120	7	7	4	7	1	1	1	1	1	5	5	5	5	5	5	5	5	4	1	5	5	1	2	1	2	1	1	1	1	2	5	3	4	2	4	5	3	1	2
19	1	171	63	1	6	70	3	60	6	30	999	999	999	999	999	999	999	999	999	999	999	999	3	4	4	4	4	4	4	4	4	2	2	2	2	2	2	2	2	2	4	4	4	2	4	4	4	2	3
19	1	173	70	1	1	0	6	60	7	60	5	5	4	4	3	4	4	3	5	4	4	4	3	3	3	3	3	3	4	3	3	2	3	3	3	3	3	3	4	4	4	4	4	4	4	4	4	4	4
19	2	163	90	1	4	45	4	45	6	30	5	5	6	5	2	2	2	2	5	6	6	5	4	4	4	4	4	4	4	4	4	2	2	2	2	2	2	2	2	1	4	4	4	4	4	4	1	2	2
19	1	165	125	1	3	60	3	60	3	60	4	5	5	5	4	2	3	3	4	4	3	3	4	4	4	4	4	4	3	3	4	2	2	1	1	1	2	2	2	1	4	4	4	4	4	4	3	2	3
19	2	155	52	1	3	30	3	30	7	40	5	4	3	5	3	3	3	3	3	3	3	3	3	3	4	4	4	4	4	4	4	1	2	2	2	2	2	2	2	2	4	4	4	4	4	4	2	2	2
19	2	158	56	1	2	30	3	30	7	30	6	5	6	4	2	2	3	3	5	4	4	4	4	4	4	4	4	4	4	4	4	3	3	3	4	2	3	3	4	3	4	4	4	4	4	4	3	3	3
19	2	151	45	1	1	0	1	0	7	40	7	7	4	5	2	4	3	1	4	4	2	3	4	4	4	4	4	4	4	4	4	3	3	3	3	3	3	3	3	3	4	4	4	4	4	4	3	3	3
19	2	160	62	1	1	0	1	0	7	30	1	5	5	5	3	2	3	2	3	5	4	5	2	4	4	4	4	4	4	4	4	1	2	2	2	2	2	2	2	2	3	4	5	2	4	4	2	2	2
19	2	160	52	1	2	0	2	5	6	25	4	5	5	5	3	4	3	3	5	5	5	5	4	4	4	4	4	4	3	3	4	2	3	3	3	3	3	3	2	2	4	4	4	2	4	2	4	3	4
19	1	185	65	1	6	60	5	60	7	60	999	999	999	999	999	999	999	999	999	999	999	999	3	3	4	3	4	3	4	4	3	3	3	2	3	2	3	3	2	3	4	4	4	4	4	4	3	2	3
19	1	178	75	1	6	60	6	60	7	30	6	7	6	6	1	1	1	1	3	2	3	4	4	5	5	5	5	4	5	4	5	2	1	2	1	1	2	1	1	1	2	5	5	4	4	3	2	1	2
19	1	178	74	1	3	90	3	90	4	45	3	6	4	5	2	2	4	4	5	4	4	4	4	3	4	3	4	4	4	4	4	1	1	1	2	1	1	1	1	1	4	4	4	3	4	4	3	1	5
19	2	164	47	1	2	0	3	30	7	120	5	5	5	6	2	2	2	1	2	2	2	2	4	4	4	3	3	3	3	4	3	1	2	1	3	2	1	2	3	1	2	5	5	4	5	5	2	2	1
19	2	164	51	1	4	30	2	0	7	60	3	7	3	6	1	2	3	3	4	4	4	6	4	4	5	5	5	4	4	5	1	2	1	1	3	1	2	1	3	1	4	4	4	3	2	2	4	2	3
19	2	150	135	1	1	60	1	60	7	60	3	4	4	4	4	4	4	4	4	4	4	4	999	999	999	999	999	999	999	999	999	999	999	999	999	999	999	999	999	999	4	4	4	3	4	3	3	2	3
19	2	158	45	1	3	0	2	60	7	60	6	7	6	6	2	2	1	2	4	4	1	4	4	4	4	4	4	4	4	5	4	3	3	2	3	2	1	2	2	2	4	5	3	4	4	4	3	1	3
19	1	190	75	1	6	120	6	120	7	60	6	6	6	5	2	2	3	4	3	4	2	4	3	4	4	4	4	4	4	4	4	2	2	2	2	2	3	2	2	2	4	4	4	4	4	4	3	2	2
19	1	176	78	1	7	80	7	90	6	40	5	6	5	7	1	1	2	2	1	5	2	6	3	4	5	5	4	2	2	4	5	2	1	1	2	1	1	4	3	3	3	4	5	3	3	1	1	1	3
19	2	155	51	1	6	30	6	20	7	60	1	7	7	7	1	1	1	1	1	1	1	3	5	5	4	4	4	5	4	4	4	1	2	2	2	2	2	2	2	2	4	4	4	3	4	3	3	2	3
19	1	160	41.7	1	1	10	4	30	5	50	4	6	6	7	2	2	2	2	2	2	4	4	4	4	4	3	4	4	3	5	4	2	2	1	2	2	1	1	1	1	5	4	3	3	4	3	3	2	2
19	1	173	70	2	2	20	4	30	6	10	5	6	4	6	4	2	3	1	5	3	3	3	2	4	4	4	4	4	4	4	4	2	1	2	4	2	1	2	2	2	4	4	4	4	4	4	2	2	2
19	2	155	55	1	3	30	4	0	5	60	4	5	4	5	3	2	1	1	3	3	4	4	4	4	4	4	3	4	4	4	4	1	2	1	3	2	1	3	1	1	4	4	4	2	4	2	2	1	2
19	1	168	69	1	1	0	1	0	7	30	1	7	6	6	1	1	1	1	5	6	1	6	4	4	4	4	4	4	3	5	4	2	1	1	1	1	1	1	1	1	4	4	4	2	3	2	4	1	4
19	1	177	54	1	3	90	3	90	7	30	7	7	7	7	1	1	1	1	1	1	1	1	3	5	5	5	5	5	5	5	5	1	3	1	2	1	1	1	1	1	4	5	3	1	5	5	3	1	1
19	2	169	48	1	2	20	4	20	4	20	4	6	5	5	2	2	2	2	2	4	4	4	3	3	4	3	3	3	2	3	3	3	3	2	3	2	2	4	2	3	4	4	4	4	4	4	2	2	2
19	2	160	90	1	6	60	4	60	7	120	6	6	6	6	4	4	4	4	4	4	4	4	4	4	4	4	3	4	4	3	3	2	2	3	3	3	3	3	3	3	4	4	4	4	4	4	4	2	3
19	2	155	46	1	3	60	3	60	4	60	6	6	6	6	1	1	1	1	1	1	1	1	4	4	5	4	4	4	4	5	4	2	2	2	2	2	2	2	2	2	4	4	4	4	4	4	2	2	2
19	1	179	72	1	3	60	6	30	7	30	3	5	3	5	4	4	4	6	3	6	6	6	3	3	3	1	4	4	4	4	4	2	3	1	4	2	2	1	2	2	4	4	4	4	4	4	4	4	4
19	2	158	82	1	4	40	2	0	7	50	999	999	999	999	999	999	999	999	999	999	999	999	3	3	3	3	3	4	4	4	4	3	3	3	3	3	4	4	4	4	4	4	4	4	4	4	4	4	3
19	2	158	45	1	4	30	2	90	6	20	5	6	5	6	1	1	1	1	3	4	5	5	4	5	4	4	3	4	1	3	3	2	2	1	2	1	1	2	1	2	4	4	4	2	3	2	2	1	2
19	1	178	124	1	4	20	3	30	5	20	2	7	7	7	1	1	1	1	1	2	4	4	4	5	5	5	5	4	4	5	4	2	1	1	1	4	5	2	2	2	4	4	4	5	4	4	2	1	2
19	2	153	50	1	4	10	4	10	3	30	7	6	6	6	3	2	2	2	2	2	2	2	4	5	4	5	5	3	2	3	3	3	2	3	2	2	2	4	2	4	4	4	4	4	4	4	1	2	2
19	2	173	60	1	2	0	3	10	6	30	7	7	6	6	1	1	1	4	7	5	6	6	4	3	4	4	4	2	3	3	4	3	2	3	3	3	4	4	4	3	4	4	4	4	4	3	4	3	4
19	2	165	60	1	1	20	5	20	7	999	6	7	7	7	1	1	1	1	1	1	1	1	5	4	5	4	4	5	3	3	5	3	2	1	3	2	2	1	1	2	4	4	4	4	4	4	1	3	1
19	1	171	90	1	4	68	5	60	7	50	5	5	5	5	3	3	3	3	4	4	4	5	4	4	4	4	4	4	4	4	4	2	2	2	2	2	2	2	2	2	4	4	4	4	3	4	3	3	3
19	1	175	56	2	4	60	6	60	7	30	3	5	4	4	2	3	2	1	2	3	3	4	4	4	4	4	4	4	3	3	4	1	2	2	2	1	1	1	1	1	4	4	4	3	4	3	2	1	2
19	2	166	51	1	6	40	3	30	7	60	5	5	5	5	2	4	5	4	5	6	5	5	4	4	4	4	4	4	4	3	4	3	3	3	4	4	4	3	4	3	4	4	4	3	4	3	4	4	4
19	1	178	55	1	1	0	2	90	7	120	4	4	5	4	5	4	4	4	5	4	4	6	2	2	2	3	2	2	2	2	2	2	2	2	2	2	2	2	2	2	4	4	4	2	4	4	4	2	4
19	1	169	65	1	5	30	1	30	7	60	4	5	4	5	4	3	3	3	5	4	5	5	3	4	4	4	4	4	4	4	4	2	2	2	3	2	2	2	2	2	4	4	4	3	3	3	4	2	4
19	2	160	68	1	3	30	3	30	7	60	5	6	6	5	3	3	3	3	2	2	4	5	3	4	4	4	4	4	4	4	4	2	2	1	2	2	2	3	2	2	4	4	4	4	4	4	3	2	4
19	1	183	70	2	2	30	6	30	6	60	4	5	6	5	3	3	2	3	2	3	3	4	3	3	3	3	3	3	3	3	3	3	3	2	2	2	1	1	1	2	4	4	4	3	4	3	4	2	3
19	1	173	55	1	6	40	2	20	6	10	4	6	6	6	4	2	1	2	6	6	6	6	4	4	4	4	4	4	4	4	4	2	2	2	4	2	2	2	2	2	4	4	4	2	2	4	4	2	4
19	2	162	56	1	3	30	2	30	6	60	4	5	4	5	3	4	5	3	4	5	5	5	3	2	4	3	3	4	3	3	3	1	4	3	3	1	3	4	1	3	4	4	4	2	3	1	3	2	4
19	1	173	70	1	3	60	3	0	6	20	7	6	6	7	4	4	3	4	4	5	5	5	3	3	3	3	3	2	1	3	3	1	1	1	4	1	1	1	1	1	5	3	4	4	4	4	2	1	2
19	2	160	40	1	1	0	1	0	4	10	4	6	5	6	2	3	2	2	3	3	3	4	4	4	4	4	4	4	4	4	4	2	2	2	2	1	2	1	1	1	4	4	4	4	4	3	2	2	2
19	1	165	60	2	4	120	3	60	3	60	6	7	7	6	1	1	2	6	2	5	4	6	4	5	5	5	5	5	5	5	5	2	2	2	4	2	1	2	4	3	5	5	2	2	3	3	2	2	3
19	1	168	70	1	2	20	2	30	2	20	4	5	4	5	2	2	2	2	2	2	2	4	3	3	3	3	4	4	3	3	4	2	2	2	2	2	2	2	2	2	4	4	4	3	4	3	2	2	2
19	2	160	48	1	1	0	1	0	1	999	5	7	6	7	1	7	1	1	1	1	1	1	3	5	5	5	5	5	5	5	5	1	1	1	5	1	2	1	1	1	5	4	3	4	4	5	1	2	1
19	2	160	43	2	2	60	6	60	7	60	4	5	4	6	2	2	2	2	2	4	2	4	4	3	4	4	4	4	4	3	4	2	2	2	2	2	2	2	4	2	4	4	4	3	4	3	3	2	2
19	2	158.5	49	1	1	0	4	15	6	30	2	7	7	7	2	2	2	2	2	4	2	4	5	5	5	5	4	5	4	1	4	1	1	1	3	1	1	1	1	1	4	4	4	2	3	3	2	2	2
19	2	163	53	1	4	30	4	30	5	45	3	6	4	5	4	3	1	2	3	3	2	3	4	4	4	4	4	4	4	3	5	1	2	2	2	2	2	2	2	2	4	4	4	4	4	4	2	2	3
19	2	169	90	1	1	0	1	0	7	20	6	7	2	5	1	1	1	1	4	4	4	4	3	5	4	4	3	3	3	4	4	1	2	1	2	1	1	2	1	2	4	4	4	3	3	3	3	2	3
19	2	169	57	1	4	120	5	30	7	120	6	6	6	6	3	2	2	3	2	4	5	2	3	4	4	2	4	4	1	4	4	2	2	1	2	1	1	2	2	1	4	3	5	3	3	4	2	2	2
19	1	183	72	1	5	120	5	60	7	20	5	6	4	5	2	4	2	2	2	4	2	4	4	4	4	4	4	4	4	3	5	3	3	4	4	2	3	1	2	1	4	4	4	4	3	3	4	2	4
19	2	162	52	1	1	0	4	10	7	30	7	5	4	7	2	2	2	1	4	6	5	6	4	4	3	3	3	4	2	2	3	3	2	2	3	1	2	2	1	2	4	4	4	2	3	4	4	2	4
19	2	155	55	1	1	0	1	0	7	999	2	5	5	6	2	2	2	2	2	2	2	2	3	4	4	4	4	4	3	3	4	4	2	2	4	2	2	1	2	1	4	4	3	4	4	2	2	2	2
19	1	170	55	1	1	0	1	0	1	999	1	1	1	1	1	1	1	1	1	1	1	1	1	1	1	1	1	1	5	1	1	1	1	1	1	1	1	1	1	1	5	5	1	5	5	1	1	1	1
19	1	173	50	1	5	60	4	75	7	30	1	3	4	4	5	4	4	4	4	4	4	4	3	4	4	4	4	4	4	4	4	4	4	4	4	4	4	4	3	3	3	4	4	5	4	4	4	4	4
19	1	175	120	1	4	60	4	60	4	60	4	4	4	4	4	4	4	4	4	4	4	4	999	999	999	999	999	999	999	999	999	999	999	999	999	999	999	999	999	999	3	3	5	3	3	5	2	3	2
19	1	182	74	1	2	0	5	30	7	30	1	1	3	5	2	2	3	2	2	4	4	4	3	4	4	4	4	4	3	4	4	3	2	1	2	1	1	1	2	2	4	4	3	4	4	4	2	2	2
19	2	160	42	1	1	0	1	0	6	30	2	4	2	4	4	2	2	4	2	3	3	4	1	2	4	3	2	3	3	1	3	1	1	1	1	1	1	1	1	3	3	4	4	3	4	4	4	1	2
19	1	186	75	1	2	0	6	10	6	15	5	5	6	6	1	1	2	1	3	5	4	5	4	4	4	4	4	3	1	4	4	2	1	1	1	1	1	2	1	1	4	3	4	3	4	4	3	2	2
19	2	163	50	1	1	0	1	0	7	999	4	7	4	4	4	3	4	1	5	7	4	5	4	3	3	3	3	5	3	3	5	1	1	1	3	3	1	3	1	1	5	3	3	3	3	3	3	3	3
19	2	160	70	1	4	120	4	120	7	180	6	7	6	7	3	1	1	2	4	5	4	4	3	3	3	3	3	4	3	2	3	2	3	2	4	3	2	3	2	2	4	4	3	2	4	3	3	2	3
19	1	178	68	1	7	100	3	30	7	15	4	3	6	4	4	3	2	4	3	4	5	4	2	2	3	2	3	2	3	3	3	1	3	2	2	2	4	1	2	2	4	3	4	3	4	3	2	2	2
19	2	150	75	1	1	0	2	30	7	120	4	4	3	7	4	5	6	4	6	4	5	4	2	3	1	3	3	3	2	3	3	3	3	3	1	3	3	2	3	1	2	4	5	4	4	4	4	3	5
19	2	166	62	2	6	30	1	0	6	20	5	5	5	6	1	1	1	1	3	3	2	3	4	4	4	4	3	4	3	3	4	3	2	3	3	1	2	2	2	1	3	4	4	4	4	4	2	2	2
19	2	167	98	1	1	30	2	20	7	60	4	5	4	4	2	2	3	2	2	4	4	4	4	4	4	4	3	3	3	2	3	1	1	2	2	1	1	1	1	1	3	4	4	4	4	4	1	1	2
19	2	158	49	2	3	45	4	5	7	10	5	6	5	5	3	3	2	3	6	4	4	4	3	4	4	4	3	4	3	4	4	2	1	2	2	3	3	2	3	3	3	4	4	3	4	3	3	3	3
19	2	158	50	1	2	0	4	0	7	30	5	6	4	6	1	1	1	1	3	1	1	1	5	5	5	5	5	4	4	4	5	1	1	1	3	1	1	1	1	1	3	4	4	4	5	5	4	3	5
19	2	165	47	1	2	0	2	60	5	60	6	5	3	5	2	3	3	3	4	4	4	4	3	3	4	3	3	3	4	3	3	2	2	2	3	2	2	2	2	1	4	4	3	4	4	4	4	2	3
19	2	155	53	1	1	0	3	0	7	40	6	6	4	6	2	2	2	2	6	6	6	6	4	4	4	4	4	4	4	3	4	3	1	2	2	2	2	2	2	1	4	4	3	3	3	3	5	3	4
19	1	183	62	2	6	0	6	0	7	999	4	6	6	5	2	2	2	2	2	4	4	4	3	2	2	2	2	3	3	2	3	3	2	3	4	3	1	2	2	3	4	3	4	3	4	3	3	3	2
19	2	161	50	1	3	0	4	30	7	60	4	7	7	7	1	2	2	1	3	4	4	4	3	4	4	3	3	4	3	4	3	2	1	1	2	1	1	1	1	1	4	4	3	3	4	3	2	1	1
19	1	168	49	1	3	30	3	30	3	40	5	6	3	5	1	2	2	2	4	4	4	4	4	4	4	4	3	4	4	4	3	3	3	3	4	3	4	3	2	3	4	4	3	3	2	3	4	3	4
19	2	164	59	1	6	30	4	45	7	400	4	6	4	5	2	2	4	3	3	5	5	4	4	4	4	4	4	3	4	3	4	2	2	2	3	1	1	2	2	2	4	3	4	3	4	4	2	2	3
19	1	168	65	1	2	60	2	60	5	30	6	6	4	6	1	1	1	1	1	1	1	1	3	3	4	4	4	4	4	5	4	2	1	1	1	1	1	1	1	1	4	4	3	2	4	4	2	1	3
19	2	167	55	1	2	0	2	0	6	30	5	5	4	5	3	3	3	3	3	4	4	4	3	4	4	3	4	3	3	3	3	2	3	2	2	2	2	1	2	2	4	4	3	3	4	3	2	2	3
19	2	155	45	1	1	0	3	10	6	60	4	5	5	5	2	2	2	2	2	3	2	3	3	3	4	3	3	3	3	3	3	2	2	1	2	2	2	2	2	2	3	4	4	4	4	4	2	2	2
19	1	185	65	1	5	60	5	60	7	60	6	5	4	4	3	3	3	3	4	4	3	4	4	4	4	4	4	3	3	2	4	2	3	1	3	2	2	3	1	3	4	3	4	3	4	4	2	2	3
19	2	164	45	1	1	0	3	20	6	30	6	5	6	6	2	3	2	2	4	5	4	4	4	4	4	4	4	4	3	3	4	2	2	1	2	1	1	1	1	1	3	4	4	3	4	3	2	2	2
19	1	183	95	1	5	60	5	60	7	999	7	7	7	7	1	1	1	7	7	7	7	7	4	5	4	4	4	4	3	3	4	1	1	1	1	1	1	1	1	1	4	4	3	3	3	3	3	1	4
19	2	163	49	1	2	30	3	30	7	30	4	6	2	6	3	2	1	2	2	3	1	2	3	4	4	4	3	3	3	2	3	2	2	2	2	2	2	2	1	1	4	4	3	3	4	3	1	2	2
19	1	174	103	1	5	60	2	60	7	60	5	5	4	7	2	2	1	1	4	5	4	6	3	4	4	4	3	3	3	3	3	1	3	3	3	3	3	3	3	3	4	4	3	3	3	3	3	3	3
19	2	160	70	1	2	20	2	20	6	45	4	5	4	5	3	2	2	2	3	2	2	3	3	4	4	4	4	3	3	3	4	2	2	2	3	2	2	3	3	4	4	4	3	3	2	3	3	3	2
19	2	160	47	1	3	0	6	20	6	30	5	5	4	5	3	2	2	2	5	4	4	4	3	4	4	4	3	3	3	3	4	2	2	2	2	2	2	3	2	2	3	4	4	3	4	4	3	2	2
19	2	160	50	1	2	5	3	5	5	10	4	4	4	4	4	4	4	4	6	6	6	6	3	4	4	4	4	4	4	4	4	2	2	2	2	2	2	2	2	2	4	3	4	2	4	3	4	2	3
19	1	168	100	1	1	999	1	999	3	10	3	3	2	5	2	1	2	5	7	5	5	4	4	4	4	4	4	3	3	3	4	1	2	1	2	1	1	4	2	3	4	3	4	1	3	4	2	3	4
19	1	170	65	1	3	120	3	0	3	15	4	6	5	5	1	1	5	4	5	5	2	5	3	5	5	4	4	4	4	4	4	2	1	2	1	1	1	4	3	4	4	4	3	3	3	3	2	4	3
19	1	175	72.5	1	2	0	1	0	4	20	5	5	5	5	1	1	1	1	5	1	1	1	4	4	4	4	4	4	3	3	4	1	1	1	1	1	1	1	1	1	4	4	3	3	3	3	1	1	1
19	2	158	42	1	2	20	1	45	7	60	4	7	4	7	3	2	1	2	1	4	1	2	4	5	5	3	2	4	3	3	4	2	2	2	2	2	1	2	2	1	4	3	3	2	3	3	4	3	3
19	1	169	140	1	1	0	1	0	7	240	6	6	4	6	1	1	1	2	4	4	4	4	3	3	3	3	3	2	3	3	3	2	3	1	2	1	1	1	1	1	4	2	4	2	3	4	3	2	2
19	2	154	54	1	2	0	1	0	7	180	5	5	4	7	4	4	3	3	4	5	4	4	4	4	4	3	4	4	5	4	4	3	3	3	3	4	3	4	4	4	3	4	3	3	4	3	3	3	3
19	2	169	53	1	1	0	1	30	7	120	5	5	4	5	1	1	4	1	1	2	4	1	3	3	3	3	3	3	3	3	3	3	2	2	2	2	2	2	2	2	4	3	3	2	3	3	3	3	3
19	2	166	120	1	2	90	1	0	7	60	5	5	5	5	4	4	3	3	5	5	5	5	3	4	4	4	4	4	3	4	4	1	2	1	3	1	3	1	1	1	3	3	4	3	4	4	4	2	2
19	2	163	44	1	2	0	1	0	6	120	6	6	5	6	3	2	2	2	2	4	2	4	4	4	4	3	3	4	4	4	4	1	2	1	2	1	2	3	1	1	4	3	3	4	4	4	3	2	2
19	2	165	55	1	1	120	1	60	1	120	4	5	5	4	4	3	3	3	2	3	3	5	3	3	3	3	3	3	3	2	3	3	2	2	4	2	3	2	2	3	3	4	3	3	3	3	4	2	3
19	1	183	140	2	1	60	1	60	6	30	4	4	7	4	4	2	2	2	2	4	4	4	2	1	2	2	2	3	1	2	2	2	1	2	3	1	2	2	3	1	4	3	3	4	3	3	3	3	3
19	1	178	55	1	2	30	2	30	2	30	3	5	5	5	1	1	1	1	1	4	4	1	3	3	3	3	3	3	3	3	3	2	1	1	1	1	1	1	1	1	4	3	3	3	3	3	3	3	3
19	2	163	51.4	2	3	60	3	60	3	30	5	4	4	7	3	4	4	4	5	4	5	6	3	4	4	4	4	4	3	4	4	4	4	4	4	4	4	1	3	1	3	3	4	3	3	3	3	3	3
19	2	155.5	46	2	4	45	4	30	7	20	4	4	4	4	2	2	3	2	2	3	3	3	4	4	4	4	3	3	3	3	3	2	2	2	2	2	2	2	2	2	3	3	4	4	4	4	2	2	2
19	2	156	90	1	3	60	2	20	7	30	4	5	5	6	4	3	3	3	4	5	5	5	3	4	4	4	4	4	3	4	3	2	2	2	2	2	2	2	4	3	3	4	3	3	4	4	1	2	2
19	2	157	50.5	1	2	60	4	30	2	20	5	6	3	6	3	2	1	2	6	5	5	5	4	4	4	4	3	4	2	4	4	1	2	1	2	1	1	1	1	1	4	3	3	3	3	3	4	1	4
19	2	160	52	1	1	0	1	0	7	60	4	7	3	5	3	3	3	3	4	5	4	5	3	4	3	3	3	3	4	2	3	2	3	2	4	2	2	3	2	2	4	3	3	3	3	3	3	3	4
19	1	181	75	1	1	0	1	30	7	20	7	1	4	4	1	1	1	1	1	4	4	1	3	3	3	3	3	4	3	3	1	3	2	1	1	1	1	2	3	1	3	4	3	5	4	5	2	2	2
19	2	162	120	1	7	30	6	30	7	300	2	3	3	4	2	3	2	2	2	5	5	4	4	4	4	4	3	4	3	4	4	2	1	1	3	1	3	2	2	1	3	4	3	4	4	3	2	1	2
19	2	156	40.5	1	4	30	6	30	7	60	5	5	4	4	2	2	3	2	4	4	3	4	3	4	4	4	4	4	3	3	4	1	2	2	3	2	1	1	2	2	4	3	3	3	3	3	3	1	3
19	2	169	80	1	4	0	7	25	7	20	999	999	999	999	999	999	999	999	999	999	999	999	3	3	3	3	3	4	3	4	3	2	3	3	3	2	2	2	1	1	3	4	3	3	3	3	4	2	3
19	2	164	67.5	1	1	10	1	30	4	60	6	6	2	6	4	2	2	2	3	2	2	2	3	3	4	4	4	3	3	3	3	2	2	2	2	2	2	2	2	1	3	3	4	3	4	4	2	1	2
19	2	174	54.5	2	3	60	1	120	3	30	4	4	5	4	3	3	3	3	6	7	5	7	3	3	3	2	3	4	2	3	2	1	4	2	2	2	2	3	3	2	3	3	4	4	2	3	5	3	5
19	2	160	47	1	1	0	5	30	7	60	5	2	4	5	4	1	1	2	3	1	5	2	3	4	4	4	3	3	3	3	4	2	1	2	2	1	2	2	1	3	3	3	4	2	4	4	4	1	2
19	2	167	52	1	1	0	2	5	7	50	4	5	5	5	4	4	4	2	3	4	4	3	3	4	4	4	4	3	4	4	3	2	3	2	4	2	2	3	3	3	4	3	3	2	3	2	3	3	3
19	1	165	46	1	3	0	4	0	5	30	4	5	5	7	2	2	2	2	3	4	1	4	3	3	4	4	3	3	3	4	3	3	3	3	3	3	3	1	1	1	3	3	4	4	4	4	3	4	3
19	1	175	63	1	4	60	4	120	6	60	5	5	5	5	1	2	2	1	2	4	4	4	2	2	2	2	3	4	3	3	3	1	2	1	1	1	1	1	1	1	4	3	3	3	3	3	3	3	2
19	1	194	80	2	4	50	1	60	7	30	6	6	6	6	4	4	4	3	4	6	6	6	3	4	4	4	4	4	3	4	4	3	3	2	4	2	2	3	3	3	3	3	4	3	4	3	4	4	5
19	1	175	63	1	2	30	6	40	7	40	4	5	4	5	3	3	3	2	2	4	4	4	3	3	3	3	3	3	3	3	4	1	2	3	3	2	2	3	1	1	4	3	3	2	4	2	3	2	2
19	2	160	46	2	1	0	2	20	7	60	2	4	5	5	2	2	2	4	4	5	2	4	3	3	3	3	3	3	3	2	3	2	2	2	4	1	2	2	3	3	2	4	4	2	4	3	4	2	3
19	1	161	38	1	2	30	2	30	7	30	5	6	4	5	2	3	2	2	4	4	4	4	3	4	2	2	4	3	4	2	3	2	2	4	4	1	4	2	2	1	3	3	4	4	4	3	3	1	2
19	2	167	49	1	1	0	3	30	5	60	5	5	5	5	3	3	3	3	5	5	4	5	2	3	3	3	3	3	2	3	3	1	1	1	1	1	3	2	1	1	4	3	3	3	3	3	3	3	3
19	2	162	49	2	3	0	3	20	7	30	5	5	6	5	2	2	2	2	2	3	2	3	4	3	3	3	3	3	3	3	3	1	1	1	2	1	1	1	1	1	3	4	3	3	4	4	2	2	2
19	2	160	57	2	1	0	4	30	6	120	4	4	4	4	4	4	4	4	4	5	5	5	3	3	4	3	3	2	3	3	3	2	3	2	2	2	2	2	2	2	3	3	4	3	3	3	4	3	4
19	2	165	70	1	2	0	3	10	7	40	2	7	4	7	2	1	1	1	5	4	4	4	5	5	5	4	4	4	4	3	4	1	1	1	3	1	1	1	1	1	4	3	3	1	4	3	3	2	3
19	2	168	56	1	1	0	1	0	6	10	5	2	6	3	5	2	5	6	2	6	4	5	3	4	3	3	3	3	3	4	3	4	3	3	3	4	3	4	3	4	3	3	4	2	3	4	2	4	3
19	2	166	50	1	3	999	1	999	7	30	5	5	5	5	1	1	1	1	4	5	1	1	4	4	4	4	4	4	4	4	4	2	2	2	2	2	2	2	1	1	4	3	3	2	3	3	1	1	2
19	2	170.5	55	1	2	60	4	60	7	120	4	4	3	5	3	4	3	4	2	4	4	3	3	4	3	2	2	3	3	2	3	2	2	2	3	1	2	3	2	1	4	3	3	2	2	2	4	2	3
19	1	180	70	2	3	0	4	0	7	120	5	6	4	5	2	2	2	2	2	4	4	2	3	3	4	3	3	3	3	3	3	2	2	2	2	3	2	2	3	1	4	3	3	3	3	4	3	3	2
19	2	154	46	1	3	60	3	30	7	30	3	5	3	5	4	2	1	2	3	6	2	4	4	4	4	4	4	3	3	3	4	2	2	1	3	1	1	1	1	1	3	3	4	2	3	2	3	3	4
19	1	179	78	1	2	5	3	20	7	60	5	5	5	5	2	2	3	3	2	5	3	5	4	3	3	4	4	4	4	4	4	3	2	2	2	2	2	2	1	1	3	3	4	2	3	3	2	2	2
19	2	167	67	1	2	0	1	0	7	60	2	6	5	6	1	2	2	1	2	2	2	1	2	4	4	4	4	4	2	4	4	1	1	2	2	1	1	1	1	1	1	5	4	1	1	2	1	1	4
19	2	164	48	1	1	0	5	5	7	50	5	5	5	4	2	2	1	1	4	5	2	5	3	4	4	4	4	3	1	3	3	1	1	1	1	1	1	2	1	1	3	3	4	3	3	3	3	3	3
19	2	166	49.1	1	7	0	2	0	7	30	5	7	6	6	2	2	3	3	5	5	4	5	3	3	4	4	4	3	3	3	4	2	2	2	3	2	2	1	2	2	3	3	4	4	3	4	4	2	3
19	2	155.5	45.5	1	2	0	2	0	7	30	4	5	6	5	2	2	2	4	4	4	4	5	3	3	3	3	4	3	4	3	3	3	2	3	3	3	2	3	2	3	4	3	3	3	4	3	3	2	3
19	2	165	74	2	1	0	2	30	4	30	4	6	5	6	3	3	3	4	4	6	6	5	4	4	5	3	4	4	3	4	5	3	3	3	3	1	3	3	3	4	4	3	3	2	3	4	4	3	4
19	2	158	44	1	2	75	6	60	7	15	4	6	5	6	2	2	2	2	3	2	2	2	3	3	4	3	3	4	2	3	3	1	2	1	1	1	1	2	2	3	3	3	4	3	3	3	3	2	3
19	1	171	78	1	2	80	3	60	5	40	4	6	5	6	4	2	2	2	4	3	2	5	3	3	4	3	4	3	3	3	3	2	1	1	1	1	3	1	1	3	3	3	4	4	3	3	3	2	2
19	2	162	55	1	1	0	5	30	7	60	3	5	5	6	1	1	1	1	1	1	1	1	4	4	4	4	3	4	3	3	3	1	1	1	1	1	1	1	1	1	4	3	3	1	3	1	1	2	1
19	2	170	61	1	2	30	3	20	5	60	4	4	3	4	4	4	4	4	4	4	4	4	3	3	3	3	3	3	3	3	3	2	3	3	3	2	3	3	3	3	4	3	3	2	3	3	3	3	3
19	2	164	48	1	2	0	3	0	3	65	4	4	4	4	4	3	5	4	5	4	4	4	2	3	2	3	3	3	4	3	3	3	4	4	4	4	3	2	4	3	4	3	3	2	4	3	2	3	2
19	2	163	51	1	2	0	2	10	5	30	4	4	5	4	4	4	3	4	4	4	4	5	4	4	3	5	5	3	1	3	3	3	2	3	5	1	1	1	1	1	4	3	3	2	4	3	3	3	3
19	1	175	132	1	7	120	5	120	3	20	6	5	5	5	2	2	2	5	4	4	5	5	4	2	2	3	3	3	4	3	3	3	3	3	2	3	2	2	3	3	3	3	4	4	4	4	3	3	4
19	1	182	80	2	4	120	2	30	6	40	5	6	5	6	1	2	2	2	4	4	5	4	3	3	4	3	3	3	3	3	3	1	2	1	2	2	1	3	1	2	4	3	3	2	3	3	3	1	3
19	2	160	45.5	1	3	30	6	0	6	20	4	5	4	4	3	3	3	3	5	4	4	5	3	4	2	2	3	3	4	2	4	2	4	3	4	2	2	4	4	3	3	4	3	3	2	2	4	3	4
19	2	162	47	1	2	90	5	30	3	15	4	5	4	3	4	5	3	6	6	6	6	6	2	3	2	2	2	2	3	3	2	3	4	4	3	4	4	3	3	2	3	3	4	2	2	2	4	3	4
19	2	160	57	1	3	30	1	0	4	20	3	5	3	6	1	3	1	1	4	6	5	6	4	3	4	3	5	2	2	2	3	1	1	3	2	1	1	1	1	2	5	2	3	2	4	3	5	2	4
19	1	178	80	1	3	60	6	90	7	60	7	4	4	2	1	2	2	2	1	4	4	5	3	3	3	1	3	3	3	3	3	1	1	1	1	1	3	1	1	1	3	3	4	3	4	3	4	2	1
19	1	172	90	1	4	60	4	60	3	60	999	999	999	999	999	999	999	999	999	999	999	999	4	3	3	3	4	3	3	3	3	3	4	4	4	3	3	3	4	2	2	4	4	3	3	3	4	3	3
19	2	163	60	1	1	0	2	60	6	20	7	5	6	6	3	3	3	2	4	6	4	6	4	4	3	3	4	3	4	4	4	2	2	2	2	2	2	2	2	2	4	4	2	3	4	2	3	2	2
19	2	156	50	1	2	0	2	30	2	30	4	5	5	5	3	4	3	3	5	5	5	5	3	3	3	3	3	3	2	4	4	2	3	3	3	2	2	2	2	2	4	3	3	3	3	3	3	3	3
19	2	156	60	1	1	0	1	0	7	300	4	5	4	4	4	2	4	4	4	5	4	4	2	3	2	3	3	2	3	2	3	3	4	3	3	2	3	2	3	2	3	3	4	3	3	3	3	3	3
19	2	161.5	50	1	1	0	1	0	5	40	4	4	4	4	3	4	4	1	4	5	5	4	999	999	999	999	999	999	999	999	999	999	999	999	999	999	999	999	999	999	4	3	3	3	3	3	3	3	3
19	1	165	70	1	2	0	2	10	7	60	5	5	5	4	3	2	2	3	4	4	5	5	4	4	4	4	4	3	3	3	3	3	1	3	3	2	3	1	2	2	4	3	3	4	4	2	3	2	3
19	1	175	66	1	4	30	4	30	6	60	4	4	4	4	4	3	1	1	4	4	4	5	4	4	4	2	3	3	1	3	3	2	3	2	3	1	1	3	1	2	4	3	3	4	3	4	3	3	3
19	2	167	61	1	1	0	6	120	1	999	4	4	4	5	1	2	4	4	4	4	4	4	3	4	4	4	3	3	3	3	3	2	3	3	3	3	3	3	2	2	3	3	3	2	3	3	3	2	3
19	2	170	55	1	1	0	2	10	7	60	4	4	4	4	4	4	4	4	5	5	5	5	999	999	999	999	999	999	999	999	999	999	999	999	999	999	999	999	999	999	3	3	3	3	3	3	4	3	3
19	1	180	77	1	6	200	3	50	7	40	1	1	5	2	7	7	6	7	7	7	7	7	5	1	4	2	2	2	3	3	3	3	4	4	3	2	2	1	1	3	3	2	4	2	3	3	4	2	3
19	1	170	65	1	5	60	3	60	7	30	7	7	7	7	1	1	1	1	5	6	1	6	4	3	4	4	3	3	4	3	3	1	1	1	1	1	1	1	1	1	3	3	3	4	4	3	4	1	3
19	2	155	70	1	1	0	2	120	6	120	7	2	1	4	1	5	4	4	4	6	7	5	2	2	4	1	3	2	3	4	3	4	3	2	3	3	3	3	3	2	2	4	3	4	2	3	4	3	3
19	2	160	77.5	1	2	60	1	0	7	90	4	4	4	4	4	4	4	1	4	4	4	4	3	3	3	3	3	3	3	3	3	1	1	1	1	1	1	1	1	1	3	3	3	3	3	3	3	1	3
19	1	174	75	2	3	30	5	30	7	60	7	7	7	7	1	1	1	1	1	1	1	1	4	4	4	4	4	4	4	4	4	2	1	1	1	1	2	2	2	2	3	3	3	3	3	3	2	3	3
19	1	170	60	2	4	40	4	40	7	30	6	5	4	5	2	2	2	2	2	3	2	3	3	4	4	4	4	4	4	4	4	1	1	1	1	1	1	1	1	1	3	3	3	3	4	4	4	2	3
19	2	159	45	1	2	0	5	30	7	60	6	6	5	6	3	4	3	3	4	5	3	5	3	3	3	3	2	3	2	2	2	2	4	3	4	2	2	3	1	2	4	2	3	2	4	3	3	2	3
19	2	169.5	64	1	1	0	4	30	7	60	2	4	4	4	2	2	2	2	4	5	5	5	4	3	4	3	2	3	2	2	1	1	1	1	2	1	1	2	1	2	3	3	3	4	3	2	3	2	3
19	2	170	63	1	1	0	3	30	7	60	4	4	4	4	4	4	4	4	4	4	4	5	3	3	3	3	3	3	3	3	3	2	3	2	4	3	3	3	3	3	3	3	3	3	3	3	4	3	3
19	2	163.5	47.5	1	1	0	3	30	6	60	4	5	5	6	4	1	1	1	4	1	1	1	4	4	4	4	4	4	4	4	4	1	2	1	2	1	1	1	1	1	3	3	3	2	3	3	4	3	3
19	2	168	60	1	1	0	1	0	7	60	999	999	999	999	999	999	999	999	999	999	999	999	3	3	3	3	3	3	3	3	3	3	3	3	3	3	3	3	3	3	3	3	3	3	3	3	3	3	3
19	2	150	50	1	1	0	1	0	7	60	5	5	3	5	3	3	3	3	3	5	5	5	3	3	3	3	3	3	3	3	3	2	2	2	3	2	2	2	2	2	3	3	3	3	3	3	3	2	3
19	2	158	41	1	2	0	2	0	7	60	4	4	4	4	4	4	4	3	2	4	4	3	3	3	3	2	2	3	3	3	3	3	2	2	2	1	1	1	1	1	3	3	3	3	3	3	4	3	3
19	2	162	54	1	4	0	6	0	7	60	4	4	4	4	4	4	4	4	7	4	4	5	999	999	999	999	999	999	999	999	999	999	999	999	999	999	999	999	999	999	3	3	3	3	3	3	4	3	3
19	2	164	50	1	3	30	1	0	6	30	6	6	6	4	2	2	3	2	6	6	4	5	3	4	4	3	3	4	3	3	3	1	2	1	2	1	1	2	1	1	3	3	3	3	3	3	3	2	1
19	2	167	120	1	3	20	2	15	7	30	7	7	5	7	1	1	1	1	1	4	4	4	3	3	4	4	4	4	5	4	4	3	1	1	3	3	1	1	2	1	3	3	3	3	3	3	3	2	2
19	2	175	60	1	1	0	2	60	6	30	4	4	4	4	4	2	2	5	6	7	5	6	3	3	3	3	3	2	2	3	3	2	2	2	2	2	2	2	2	2	3	3	3	3	3	3	4	3	3
19	2	160	50	1	1	0	2	30	7	20	4	5	4	4	4	3	3	3	2	4	4	5	3	3	3	2	2	3	2	2	2	2	3	2	2	2	1	2	1	1	3	3	3	3	3	3	3	2	2
19	1	182	74	2	1	0	1	0	6	20	4	4	4	4	3	4	4	4	3	4	4	4	3	3	3	3	4	3	3	3	3	3	3	3	3	3	3	3	3	3	3	3	3	4	3	3	3	3	3
19	2	155	45	1	2	0	2	0	5	20	4	4	3	4	4	4	4	6	4	4	7	7	999	999	999	999	999	999	999	999	999	999	999	999	999	999	999	999	999	999	3	3	3	3	3	3	3	3	5
19	2	158	58	2	4	120	4	120	2	30	5	4	4	5	4	3	1	1	5	5	4	4	3	3	3	3	3	3	3	2	3	1	1	1	3	1	1	1	3	1	3	3	3	3	3	3	3	3	3
19	2	166	62	1	6	60	6	60	7	60	4	6	4	6	2	2	2	2	5	4	2	6	3	3	3	2	2	3	4	3	3	2	2	2	3	2	2	2	1	1	3	3	3	2	4	3	3	1	3
19	1	173	62	1	4	30	6	60	7	60	4	5	3	5	5	4	3	3	4	4	4	4	4	5	4	4	4	3	5	3	4	3	2	3	3	3	4	2	3	2	3	3	3	3	3	3	3	3	3
19	2	167.5	55.5	1	1	0	1	0	7	120	4	5	4	5	4	4	4	4	4	4	4	4	4	4	3	3	4	3	3	3	3	1	2	2	2	2	2	1	1	2	3	3	3	3	3	3	3	3	3
19	2	163	55.9	1	1	0	3	120	7	40	4	6	6	6	2	2	2	2	2	2	2	4	3	4	4	4	4	4	3	3	3	2	2	2	3	2	2	3	3	2	3	3	3	3	4	3	2	2	2
19	2	166	90	1	2	60	2	30	6	50	4	5	7	5	1	1	2	1	4	4	4	4	3	3	3	3	2	3	2	2	2	2	2	1	2	1	1	2	1	2	4	3	2	4	3	3	4	2	3
19	2	168	75	1	2	30	1	30	7	60	2	5	5	5	2	2	2	2	2	2	2	2	3	3	3	3	3	3	1	2	3	2	2	2	2	2	2	1	1	1	3	3	3	3	3	2	2	2	3
19	1	171	50	1	3	40	3	40	7	20	4	6	5	5	1	1	1	1	3	5	5	5	2	3	4	3	3	4	3	3	3	1	2	1	3	2	1	2	2	2	3	3	3	3	3	3	2	2	2
19	2	165	74	2	2	20	2	10	7	30	4	5	3	5	3	3	1	1	5	5	1	6	3	3	3	3	2	2	2	2	2	2	2	2	2	2	2	2	2	2	2	4	3	3	4	3	3	3	3
19	2	156	42.5	1	3	20	3	20	4	20	4	5	4	4	4	3	3	3	3	3	3	3	3	4	4	4	3	3	3	3	4	3	3	2	3	2	2	2	2	2	3	3	3	2	4	2	2	2	2
19	2	165	58	1	2	10	3	30	2	60	4	5	3	4	5	5	4	3	5	6	5	5	3	3	3	3	3	2	3	3	3	1	3	2	3	1	2	2	3	3	3	3	3	4	3	3	3	3	1
19	2	163	51	1	2	15	2	15	7	20	4	5	6	4	2	1	1	1	4	4	1	5	3	3	3	2	3	3	2	2	3	1	1	1	3	1	1	1	1	1	4	2	3	3	4	1	3	1	3
19	2	161	95	1	3	0	4	0	7	30	5	5	4	5	3	2	3	3	6	6	5	7	2	3	3	2	3	3	3	3	3	1	4	4	3	1	2	2	3	2	3	3	3	2	2	3	3	4	3
19	2	166	57	1	2	0	4	5	7	20	4	6	4	4	2	5	2	2	3	4	4	4	3	2	3	3	2	3	1	1	2	1	2	1	1	1	1	1	1	1	4	2	3	4	4	4	4	1	2
19	2	159	64	1	3	60	4	60	4	10	999	999	999	999	999	999	999	999	999	999	999	999	999	999	999	999	999	999	999	999	999	999	999	999	999	999	999	999	999	999	3	3	3	3	3	3	3	3	3
19	1	180	65	1	4	30	4	30	7	30	4	5	4	4	4	3	3	4	4	4	4	4	3	3	3	3	3	3	3	3	3	2	1	2	2	1	2	1	1	1	3	3	3	4	3	3	2	3	3
19	2	159	55	1	4	0	4	0	7	60	2	4	5	4	4	4	3	3	3	4	4	3	2	2	3	2	2	3	3	3	3	1	2	2	2	2	3	3	3	3	3	3	3	3	3	3	3	3	2
19	2	162	51	1	3	0	3	30	7	30	5	5	5	5	3	2	2	2	5	2	4	6	4	4	4	4	3	4	4	4	4	2	2	3	3	2	2	2	2	2	3	3	3	2	4	4	3	2	3
19	2	155	45	1	2	10	6	10	4	10	4	5	3	4	3	3	4	2	3	4	4	3	4	3	3	2	3	2	2	2	2	2	3	2	4	2	2	2	2	2	3	3	3	4	3	3	3	3	3
19	2	165	62	1	1	0	1	0	7	180	5	5	1	3	2	2	2	2	4	5	5	6	4	3	2	2	3	3	2	3	2	2	2	1	3	1	2	2	2	1	2	3	4	3	3	3	4	2	3
19	1	178	68	1	1	20	4	30	5	40	5	6	2	4	2	3	2	4	2	1	2	4	3	2	3	2	4	4	2	3	3	3	3	3	4	4	3	3	2	2	3	3	3	3	4	5	2	2	2
19	2	166	54	1	2	0	2	10	6	60	6	6	6	6	3	3	3	3	3	5	4	4	3	3	3	3	3	3	2	3	2	3	3	2	2	2	2	3	2	2	3	3	3	3	4	3	4	3	3
19	2	164	60	1	4	60	2	60	7	60	7	4	4	4	7	4	4	4	4	7	5	7	999	999	999	999	999	999	999	999	999	999	999	999	999	999	999	999	999	999	3	3	3	3	3	3	4	3	3
19	2	158.5	126	2	1	0	1	0	6	999	4	5	4	4	4	4	3	3	5	6	4	3	3	3	4	3	4	3	2	3	4	2	2	2	4	2	2	2	2	2	3	3	3	2	3	3	4	3	3
19	2	156	44	1	2	60	2	60	6	999	3	5	5	4	4	3	3	3	4	4	4	4	4	3	3	3	3	4	2	3	3	3	2	3	2	3	2	2	3	2	3	3	3	2	3	2	2	2	2
19	1	177	75	1	6	240	6	240	6	120	2	2	4	4	2	7	4	7	7	7	7	7	3	3	3	2	2	1	1	1	1	1	1	1	1	1	1	1	1	1	3	3	3	3	3	3	5	5	5
19	1	165	51	1	4	20	4	30	6	360	4	5	5	5	2	2	2	2	4	4	4	4	3	3	3	2	3	3	3	3	3	2	3	2	3	2	2	2	2	2	3	3	3	3	3	3	3	2	3
19	2	160	43	1	3	60	5	60	6	100	4	4	4	4	4	3	2	3	4	5	5	6	3	3	3	3	3	3	4	2	2	1	2	2	1	1	2	2	1	2	3	3	3	3	3	4	4	2	4
19	2	158	41	2	2	0	3	0	7	120	7	4	4	4	4	5	5	4	6	5	5	5	3	2	3	3	3	3	3	3	3	3	4	3	3	3	3	4	3	3	3	3	3	3	3	3	3	4	4
19	2	163	47	1	3	20	4	60	7	30	4	6	4	5	4	2	2	2	2	2	3	3	4	4	4	4	4	4	4	3	4	2	2	2	3	2	2	2	2	2	3	3	3	4	3	3	3	2	2
19	2	155	37	1	1	60	3	60	7	40	4	3	3	6	4	4	4	2	5	5	5	3	3	4	3	3	3	3	3	3	3	3	2	1	3	2	2	2	3	2	3	3	3	3	3	4	4	2	3
19	2	168	116	1	3	20	2	0	6	60	7	4	5	7	2	4	2	5	5	6	7	5	2	2	3	3	3	3	1	3	3	1	2	2	2	1	1	1	1	1	3	3	3	4	4	3	4	2	3
19	2	154	65	1	1	0	2	30	7	30	4	6	4	6	1	2	2	2	4	2	3	2	4	3	3	3	3	3	3	3	3	1	2	2	3	2	3	2	3	2	3	3	3	2	2	3	4	2	3
19	2	160	60	2	1	0	1	0	6	30	1	5	5	6	1	1	1	1	1	1	1	1	3	3	3	3	3	3	2	3	3	2	2	2	2	1	1	1	1	1	3	3	3	3	3	3	2	2	1
19	1	172	70	1	5	0	1	60	2	999	4	5	4	4	3	2	3	4	4	4	4	4	4	3	4	3	3	3	3	3	3	3	3	3	3	3	3	3	3	3	3	3	3	3	3	3	3	3	3
19	2	158	53	1	2	60	3	60	7	60	4	6	4	6	1	1	1	1	1	2	2	2	3	3	3	3	3	3	3	3	4	1	1	1	1	1	1	1	1	3	3	3	3	3	3	3	3	1	1
19	2	158	40	1	1	0	3	60	7	60	4	4	5	5	4	4	4	2	4	5	5	5	4	4	4	4	4	3	2	2	4	2	1	1	2	1	1	1	1	1	3	3	3	2	3	3	4	3	3
19	2	153	50	1	1	0	3	20	7	50	7	3	4	5	1	3	3	3	6	3	3	5	2	3	4	4	4	3	4	3	4	2	3	2	4	2	2	2	2	3	4	3	2	2	4	3	2	3	3
19	2	164	58	1	2	0	1	30	1	60	5	5	4	5	2	2	3	3	2	2	4	4	999	999	999	999	999	999	999	999	999	999	999	999	999	999	999	999	999	999	3	3	3	3	4	3	3	3	3
19	2	168	75	1	6	60	7	90	7	90	4	4	5	4	4	3	3	3	3	3	3	3	4	4	4	4	4	4	2	4	4	2	2	2	2	2	2	2	2	2	3	3	3	3	3	3	2	2	2
19	2	160	90	1	2	30	5	50	7	60	4	3	2	4	2	2	2	2	4	5	5	5	3	4	4	4	4	2	2	3	4	1	2	2	3	1	3	2	3	3	3	2	4	4	3	4	4	2	4
19	2	168	50	1	2	30	4	60	7	60	4	4	4	4	3	3	3	3	4	4	4	4	3	3	3	3	3	3	2	3	3	2	3	3	3	2	2	2	2	2	3	3	3	3	3	3	3	2	2
19	2	152	43	1	2	30	3	30	7	30	5	4	4	4	4	4	4	3	5	4	4	4	3	3	3	3	3	3	3	3	3	3	3	3	3	3	3	4	3	3	2	3	4	3	3	3	3	3	4
19	2	163	67	1	3	0	4	60	4	30	4	5	4	4	4	2	2	4	4	4	5	4	3	3	3	3	3	3	2	3	3	1	1	1	1	1	1	1	1	1	3	3	3	4	3	4	3	1	3
19	2	163	60	2	3	10	2	10	7	40	5	5	4	4	1	1	2	2	3	4	4	3	3	3	3	3	3	3	1	3	3	1	1	1	1	1	4	1	1	1	3	3	3	4	3	3	3	3	3
19	1	176	53	2	3	0	5	30	7	20	2	4	4	4	2	4	4	4	5	6	6	6	2	2	3	2	2	2	3	2	2	2	3	3	3	2	2	3	2	2	3	3	3	3	3	3	4	3	4
19	2	165	50	1	4	0	4	20	4	30	5	5	5	5	3	3	3	3	4	4	4	4	4	3	4	3	3	3	2	3	4	2	2	2	2	2	2	2	2	2	3	3	3	4	4	4	2	2	2
19	2	167	113	1	1	0	1	30	2	20	4	3	4	4	4	4	2	4	5	6	6	6	3	3	3	3	3	3	3	3	3	2	3	3	3	3	2	4	3	4	3	3	3	3	3	3	4	3	3
19	2	163	44.8	1	1	0	2	0	3	20	3	6	4	5	1	1	1	1	1	3	1	3	2	3	3	2	2	3	2	1	2	2	2	2	2	2	2	2	2	2	3	3	3	3	3	3	2	2	2
19	1	178	75	1	5	60	3	60	7	180	4	5	5	5	4	4	2	3	3	4	4	4	3	3	3	3	3	3	2	3	3	2	2	1	2	1	1	3	1	1	3	3	3	4	3	4	4	2	3
19	1	178	71	1	6	90	1	0	7	120	3	6	6	5	2	2	2	2	4	4	4	4	4	4	3	3	3	3	3	3	3	1	1	1	2	1	1	1	1	1	4	2	3	3	3	2	3	1	3
19	1	183	65	1	6	60	6	60	6	60	5	5	4	5	2	3	4	3	4	4	4	4	3	3	3	3	3	3	3	2	3	2	2	3	3	2	3	2	3	3	3	3	3	3	3	3	3	2	3
19	2	160	64	1	4	60	4	60	7	30	4	4	2	4	5	4	4	4	5	4	4	5	3	3	3	3	3	3	3	3	3	3	3	3	3	3	3	2	3	2	3	3	3	4	3	4	3	3	3
19	2	149	45	1	2	45	5	60	7	30	5	4	3	4	5	4	5	4	6	6	5	7	3	3	3	3	3	2	3	2	3	2	3	3	4	3	2	3	3	3	3	3	3	3	3	3	3	3	4
19	2	152	56	1	4	30	4	30	7	10	4	4	4	5	3	4	4	3	3	4	4	4	3	3	3	3	3	3	3	2	3	2	3	2	3	2	2	3	2	3	3	3	3	3	3	3	3	2	3
19	2	158	53	1	1	0	7	0	5	60	3	4	2	4	5	3	4	4	5	6	5	5	3	2	3	2	1	2	1	2	3	1	5	1	2	1	1	1	1	1	3	3	3	3	2	3	4	4	3
19	1	168	52	1	2	0	1	0	6	45	7	5	5	5	2	2	3	4	6	4	6	5	3	3	4	3	3	3	2	4	3	1	2	1	2	2	2	2	2	2	3	3	3	2	3	3	4	2	2
19	2	166.5	60.2	1	1	0	2	30	5	30	4	4	4	4	2	4	4	4	4	4	4	4	4	4	4	4	4	4	3	3	4	1	1	1	1	1	1	1	1	1	3	3	3	3	3	3	3	2	3
19	2	152	94	1	2	0	1	0	6	35	5	5	5	5	4	3	3	3	4	5	5	5	3	3	3	3	3	3	3	3	3	2	1	1	3	1	1	1	1	1	3	3	3	3	3	3	3	1	3
19	2	167	80	1	3	0	1	20	7	20	3	5	4	4	2	2	4	4	6	5	4	4	3	3	3	3	3	3	3	3	3	3	3	3	3	2	2	3	3	3	3	3	3	3	3	3	3	3	3
19	2	999	42	2	3	20	2	10	1	999	2	6	4	4	1	2	3	1	1	4	4	4	4	3	3	3	4	3	2	2	4	1	4	3	4	2	1	2	2	2	3	3	3	3	3	3	3	3	4
19	1	171	66	2	3	30	2	0	6	60	4	4	4	5	4	4	3	4	4	4	5	4	3	3	3	3	3	3	3	3	3	2	2	2	2	2	2	2	2	2	3	3	3	3	3	3	3	2	3
19	2	156	39	1	2	10	2	10	7	60	4	4	4	4	4	4	2	4	6	6	6	7	3	3	3	3	2	3	3	3	3	1	3	3	3	3	3	3	3	3	3	3	3	3	3	3	4	3	4
19	2	160	57	1	1	30	1	0	7	30	4	5	4	5	4	4	4	4	4	4	5	7	3	3	4	3	3	3	3	3	3	3	3	3	3	3	2	3	3	3	3	3	3	3	3	3	4	3	3
19	2	160	45	1	3	30	2	10	7	30	4	5	5	5	3	4	4	3	4	5	4	5	999	999	999	999	999	999	999	999	999	999	999	999	999	999	999	999	999	999	3	3	3	3	4	3	4	2	3
19	1	170	73	1	3	30	3	30	7	120	4	4	3	4	3	3	3	3	3	3	3	3	2	2	3	2	3	3	3	2	2	2	2	2	2	2	2	2	2	2	3	3	3	3	3	3	2	3	3
19	2	164	53	1	5	40	4	30	7	60	4	4	4	4	3	2	4	4	3	4	4	4	2	3	2	3	3	2	3	3	3	2	3	3	3	3	3	2	3	3	3	3	3	3	2	3	3	3	3
19	2	158	47	1	2	0	1	0	7	120	4	4	4	4	4	4	4	4	4	4	5	4	4	3	4	3	3	3	3	3	3	3	3	3	3	3	3	3	3	3	3	3	3	2	3	3	4	3	3
19	1	170	65	1	1	0	4	60	7	60	4	5	4	4	2	3	4	4	5	4	4	4	3	4	3	3	3	3	3	3	3	3	2	2	2	2	3	3	3	3	3	3	3	3	3	3	2	3	3
19	1	177	54	1	1	0	2	30	7	60	5	5	5	5	2	2	2	2	5	5	5	5	3	3	3	3	3	3	3	3	3	3	2	4	3	2	3	3	3	3	3	3	3	4	3	4	3	3	3
19	2	162.5	51.5	1	6	0	6	0	7	60	999	999	999	999	999	999	999	999	999	999	999	999	2	2	3	2	2	3	1	1	2	2	2	2	2	1	1	1	1	1	3	3	3	3	3	3	2	2	2
19	2	160	44	2	1	0	6	20	7	20	5	5	4	5	2	4	3	4	3	3	3	3	4	4	4	3	3	3	3	4	4	3	2	1	1	3	2	2	1	2	3	3	3	2	2	3	4	2	3
19	2	162	110	1	1	0	2	0	7	40	2	4	2	4	4	4	4	4	4	4	6	4	3	3	3	3	3	3	4	3	3	3	3	3	3	3	3	3	3	4	3	3	3	3	2	3	4	3	3
19	2	170	60	1	2	0	2	0	2	100	4	4	4	4	4	3	3	2	4	4	4	4	3	3	3	3	3	3	3	3	3	3	3	3	3	2	2	2	2	2	3	3	3	3	3	4	3	3	3
19	2	152	57	1	1	0	1	0	7	10	4	4	3	4	4	4	4	4	4	4	4	4	3	3	3	3	3	3	3	2	3	2	2	1	3	1	2	3	1	3	3	3	3	3	3	3	3	2	3
19	2	162	60	1	2	30	4	90	4	30	5	4	5	5	4	4	3	4	5	5	5	5	4	4	3	2	2	4	3	3	3	3	2	2	3	3	4	2	2	1	4	3	2	2	3	4	4	3	3
19	1	170	55	1	4	20	4	20	4	30	4	4	4	4	3	3	3	3	4	4	4	4	3	3	3	3	3	3	3	3	3	2	2	2	2	2	2	2	2	2	3	3	3	3	3	3	3	2	3
19	2	147	44	1	1	0	2	10	4	20	4	4	4	4	2	2	3	3	3	4	4	4	3	2	3	3	3	3	3	2	3	4	3	3	4	3	2	3	3	3	3	3	3	3	4	3	4	3	3
19	2	165	45	1	2	0	4	120	7	60	3	4	4	4	4	4	4	4	4	4	4	4	3	3	3	3	3	3	2	3	2	3	3	3	3	3	3	2	2	2	3	3	3	3	3	2	3	2	3
19	1	170	65	1	1	0	6	60	7	60	999	999	999	999	999	999	999	999	999	999	999	999	999	999	999	999	999	999	999	999	999	999	999	999	999	999	999	999	999	999	3	3	3	3	3	3	3	3	1
19	2	158	40	1	2	30	3	45	7	70	4	4	5	4	4	4	4	4	5	5	4	4	3	2	3	2	2	3	1	2	2	1	2	1	1	1	1	2	1	1	3	3	3	2	3	3	4	3	3
19	2	158	52	1	2	0	5	30	7	60	5	5	4	4	4	4	2	4	6	6	6	5	3	3	3	3	4	3	3	2	3	4	3	4	4	2	3	3	3	3	3	3	3	2	3	3	4	3	4
19	1	175	70	1	2	30	4	60	5	30	4	4	5	4	4	4	4	4	5	6	5	5	3	3	3	3	3	2	3	3	3	3	3	3	3	3	3	3	1	3	3	3	3	4	3	4	4	3	3
19	1	176	65	1	2	60	2	20	7	30	3	4	3	4	5	4	4	4	4	6	5	5	3	2	3	2	3	2	2	3	3	2	1	1	2	1	2	1	1	1	4	2	3	3	3	3	3	2	2
19	1	178	61	1	2	60	1	0	6	30	4	5	4	4	2	2	2	2	2	4	4	2	3	3	3	3	3	3	3	3	3	2	2	2	2	2	3	2	3	3	3	3	3	3	3	3	2	2	2
19	2	162	52	1	1	0	3	20	6	60	999	999	999	999	999	999	999	999	999	999	999	999	3	3	3	3	3	3	2	2	3	2	2	2	2	2	2	2	2	2	3	3	3	3	3	3	3	2	3
19	2	156	62	1	4	0	1	0	6	60	4	5	2	4	2	2	2	5	2	5	5	4	3	3	3	3	3	3	3	2	3	4	4	4	4	2	1	2	1	2	3	3	3	2	3	3	3	3	3
19	2	164	51	1	1	20	1	0	7	30	4	4	4	4	3	4	4	4	4	4	4	4	3	3	3	3	3	3	3	3	3	1	2	2	2	2	2	2	1	1	3	3	3	2	3	3	2	2	2
19	2	163	60	1	1	0	1	0	4	60	4	5	3	4	2	2	3	2	2	4	4	4	3	3	2	3	3	3	2	2	4	2	2	3	2	1	2	2	2	2	3	3	3	2	4	4	3	2	3
19	2	162	53	2	1	0	1	0	3	20	999	999	999	999	999	999	999	999	999	999	999	999	999	999	999	999	999	999	999	999	999	999	999	999	999	999	999	999	999	999	3	3	3	3	3	3	4	3	3
19	1	188	195	1	7	90	4	60	7	45	4	4	4	4	4	3	4	3	4	5	5	6	2	2	3	2	2	4	1	1	3	1	2	2	4	1	1	2	1	1	3	3	3	2	3	2	4	3	4
19	1	181	74	2	6	30	3	39	7	20	3	5	5	4	2	2	4	4	2	4	4	4	3	4	3	3	4	4	3	3	3	3	3	2	3	2	2	2	1	1	3	3	3	2	3	3	3	1	3
19	2	159	54	1	2	0	2	60	7	40	3	3	4	3	4	4	4	3	6	6	5	5	3	2	2	2	2	3	3	3	3	3	3	4	4	4	3	3	3	3	3	3	3	3	3	3	4	4	4
19	1	178	70	1	2	0	4	0	7	45	4	4	5	4	4	4	4	4	5	6	5	6	3	3	3	1	1	1	1	1	3	2	2	1	1	1	1	1	1	1	3	3	3	4	3	3	4	3	4
19	2	159	54	1	2	60	2	60	7	40	3	4	3	4	4	4	4	5	5	4	5	5	3	3	3	3	3	3	3	3	3	3	3	3	4	4	3	3	4	3	3	3	3	3	3	3	4	4	4
19	1	166	56	1	2	60	2	60	2	60	1	4	1	1	1	3	1	4	2	7	4	3	1	1	5	3	2	3	3	3	2	4	3	3	2	3	3	3	4	2	5	2	2	3	2	3	2	2	3
19	2	160	100	2	1	60	2	0	3	20	4	4	4	3	4	4	4	4	4	4	4	4	3	3	3	3	3	3	3	3	3	3	3	3	3	3	3	3	3	3	3	2	3	3	3	3	4	3	3
19	2	153	48	1	3	30	2	60	7	180	5	6	5	6	1	2	2	2	2	4	4	4	3	4	4	3	4	4	3	4	4	2	2	3	3	3	2	2	4	2	3	3	2	3	4	3	4	2	4
19	2	158	51	1	3	60	3	60	7	120	6	5	4	4	1	3	4	4	3	4	4	4	3	3	4	3	3	3	2	2	2	1	3	2	2	1	2	2	1	1	3	2	3	4	4	3	3	1	3
19	1	171	58	1	3	120	2	60	7	60	6	6	6	6	3	3	6	6	6	6	6	6	4	3	3	3	3	3	3	3	3	2	3	3	3	4	3	2	4	3	2	3	3	3	4	3	4	3	3
19	2	158	53	1	4	20	1	20	7	30	2	5	2	4	2	1	2	2	2	2	2	4	3	4	4	4	4	4	3	1	4	3	2	2	2	2	3	2	2	3	2	3	3	4	4	3	4	3	3
19	2	164	52	1	3	30	1	60	3	30	4	5	5	5	1	1	1	1	4	4	4	4	3	3	4	3	2	3	1	3	2	1	1	1	2	1	1	1	1	1	2	3	3	3	3	3	2	2	2
19	2	159	46	1	4	10	1	0	7	10	4	4	4	5	3	2	2	1	4	3	3	3	3	3	3	3	3	3	2	2	3	2	2	1	2	1	1	1	1	1	2	3	3	3	4	3	2	1	1
19	2	160	125	2	7	5	5	0	7	720	4	4	2	3	4	7	7	7	7	7	7	7	2	4	3	3	3	3	2	3	3	3	5	5	5	5	5	5	5	5	4	2	2	3	2	2	5	5	5
19	1	173	70	1	4	60	5	60	7	30	2	7	7	7	1	1	1	1	1	4	5	4	3	3	4	3	4	3	4	2	4	1	1	1	3	1	2	3	1	1	3	3	2	3	4	3	2	3	2
19	2	162	52	1	3	0	2	30	6	40	4	5	3	4	5	4	5	5	4	6	3	5	3	3	4	3	1	1	4	1	3	1	2	1	1	4	1	5	1	2	2	3	3	5	4	1	4	2	4
19	2	164	52	1	1	0	1	0	5	30	5	6	4	5	1	3	1	1	1	4	4	4	1	3	3	3	3	3	3	3	3	2	1	1	1	1	1	1	1	1	3	3	2	3	3	3	3	2	3
19	2	156	42	1	1	0	2	60	7	120	5	5	4	4	4	4	4	4	4	5	5	5	3	3	3	3	2	2	3	2	3	2	2	3	3	1	2	3	2	2	3	2	3	3	3	4	3	3	3
19	2	165	42.6	1	2	0	3	10	7	20	4	6	4	5	2	2	1	2	4	4	4	4	4	4	4	3	3	4	3	3	4	1	2	1	1	1	1	2	1	2	3	2	3	4	4	4	3	1	2
19	2	158	56	1	1	0	2	20	6	40	2	5	2	5	2	2	2	3	7	5	6	6	4	4	4	4	3	4	2	2	3	1	1	1	1	1	1	1	1	1	2	3	3	3	3	3	4	2	3
19	2	153.5	46	1	2	0	1	0	7	999	3	5	3	5	5	3	3	3	4	5	3	3	3	3	3	3	4	3	4	1	3	3	3	4	4	3	3	3	4	3	2	3	3	2	3	3	3	2	3
19	2	160	50	1	3	40	5	40	6	20	4	4	4	4	4	4	4	4	4	4	4	4	3	3	3	3	3	3	3	3	3	2	2	2	2	2	3	2	2	3	2	3	3	3	3	3	3	4	3
19	2	152	58	1	2	30	2	30	7	60	6	7	4	4	3	6	2	1	5	7	7	7	4	3	3	3	3	2	1	1	2	1	2	4	4	2	1	1	4	1	3	2	3	3	2	3	5	5	4
19	1	175	60	1	5	20	2	40	7	10	999	999	999	999	999	999	999	999	999	999	999	999	3	3	3	2	3	2	2	2	3	3	3	3	2	2	2	3	2	2	2	3	3	3	3	4	3	2	2
19	1	183	63	1	3	0	5	0	7	60	5	6	6	6	2	2	2	2	6	6	6	6	4	4	3	3	2	1	3	2	2	4	3	1	4	1	2	2	1	1	4	2	2	2	4	2	4	2	4
19	1	183	75	1	3	0	2	30	5	10	4	4	3	4	5	3	4	4	5	5	5	6	3	3	3	2	3	2	3	3	3	3	3	3	3	4	3	3	3	3	3	2	3	3	4	4	3	3	3
19	2	161	46.5	1	4	180	3	120	3	30	4	6	4	5	2	1	2	4	7	4	4	4	3	3	4	4	3	3	3	3	3	3	3	3	3	3	2	2	3	3	3	2	3	3	4	3	3	4	3
19	2	166	54	2	6	80	5	60	4	55	3	4	4	4	4	5	5	4	5	6	6	5	3	2	3	3	4	4	2	2	3	2	4	2	3	3	4	3	3	4	2	3	3	4	2	3	4	4	4
19	2	160	53	1	4	0	4	20	7	120	4	5	4	5	4	4	4	4	5	5	4	4	3	3	3	3	3	3	3	3	3	2	3	3	3	2	2	3	3	2	3	3	2	2	2	2	4	3	3
19	2	163	58.5	1	2	0	3	0	7	120	5	4	5	7	1	1	1	3	4	6	5	7	2	3	4	3	3	3	2	3	4	1	2	1	3	2	1	3	2	1	3	3	2	3	4	2	3	2	3
19	2	163	51	1	1	30	3	60	3	120	4	4	4	4	4	4	4	2	4	4	4	5	4	4	4	4	3	3	3	4	3	2	3	3	4	2	2	4	3	1	2	3	3	2	3	3	3	1	3
19	2	163.5	49	1	3	15	3	10	6	55	3	5	5	5	1	1	1	1	4	4	4	4	4	4	4	4	3	3	3	3	4	1	1	1	3	1	1	1	1	1	2	3	3	3	2	3	2	1	1
19	2	155	40	1	1	0	6	10	6	60	3	4	4	4	3	4	4	5	4	5	5	5	3	2	2	2	2	2	2	2	2	2	2	2	2	2	2	2	2	2	3	2	3	4	3	3	4	2	4
19	1	173	63	1	1	0	1	0	7	60	3	5	4	4	5	4	3	4	5	5	5	5	4	4	4	3	3	3	3	3	3	3	3	3	3	3	3	3	3	3	2	3	3	4	2	3	4	3	4
19	2	155	42	1	2	0	1	0	7	60	2	4	2	4	2	3	2	2	2	4	2	4	3	2	4	3	3	1	2	2	3	1	1	2	2	2	1	1	1	1	3	2	3	2	4	3	3	2	3
19	1	172	55	1	1	0	1	0	7	45	4	5	4	4	2	2	2	1	2	4	2	4	2	3	3	3	2	4	2	3	3	1	2	1	2	2	2	2	2	1	3	3	2	2	4	3	3	1	2
19	2	165	50	1	2	0	2	30	6	40	4	4	2	4	4	3	2	3	4	3	3	2	3	2	3	3	3	3	2	3	2	2	3	3	3	3	2	2	1	2	3	2	3	4	4	4	3	2	2
19	2	162	53	1	3	30	2	20	4	10	4	4	5	4	2	4	2	2	5	5	5	5	3	3	3	3	3	3	2	3	3	1	2	2	3	2	1	2	1	2	3	2	3	3	3	3	4	2	4
19	2	155	90	1	2	0	1	0	6	50	7	7	4	7	1	1	1	1	1	1	1	2	3	3	3	3	4	3	3	2	2	1	3	2	2	2	4	3	3	3	3	3	2	1	2	3	5	2	3
19	2	164	84	1	2	10	2	10	3	30	5	4	4	5	4	4	4	3	4	4	4	5	3	3	4	4	3	3	2	2	4	2	3	3	3	2	3	2	2	2	3	3	2	2	3	3	3	2	3
19	2	166	45	1	2	0	3	10	7	15	6	5	6	4	4	3	3	4	6	6	6	6	3	2	3	2	3	2	2	2	3	1	3	3	4	3	1	3	4	3	3	2	3	3	3	3	4	3	4
19	2	163	82	1	1	0	2	0	4	15	3	4	4	4	5	4	3	4	5	7	4	6	2	2	3	2	3	3	3	2	3	3	3	2	4	1	3	2	3	2	3	3	2	2	2	2	4	4	4
19	2	159	37.5	2	3	0	2	0	3	10	3	4	4	4	4	4	4	4	5	5	5	4	3	2	4	3	3	2	3	3	3	2	2	2	3	2	3	3	3	3	2	3	3	3	3	3	3	3	3
19	2	166	55	1	1	0	5	120	7	120	4	4	4	4	4	5	4	1	5	6	4	6	3	3	3	3	3	3	3	3	3	2	3	2	4	1	1	3	1	3	3	3	2	3	2	3	5	4	3
19	2	162	58	1	5	60	5	60	7	60	2	4	2	4	1	1	2	1	2	4	4	4	3	3	3	3	3	3	3	2	3	1	2	2	3	1	1	1	2	2	3	3	2	2	2	2	3	1	3
19	1	172	63	1	4	30	4	60	7	15	4	5	6	5	3	3	2	3	4	4	5	5	3	3	4	3	3	3	3	4	3	2	2	1	3	2	2	3	2	3	3	2	3	4	2	2	3	2	3
19	2	164.5	65	1	1	0	3	30	7	30	6	6	4	6	4	4	4	4	4	4	4	4	3	3	3	3	2	2	2	3	2	2	2	2	2	2	2	2	2	2	2	3	3	3	3	2	3	2	3
19	1	167	90	2	1	0	1	0	7	40	2	4	2	4	2	3	2	3	2	3	4	3	4	4	4	4	4	4	3	3	4	2	2	2	2	2	2	1	2	2	3	2	3	3	3	3	4	3	3
19	2	157	73	1	3	10	4	15	6	20	4	4	5	4	4	3	4	4	5	5	5	5	3	3	4	3	3	4	2	3	4	2	2	2	2	2	2	2	1	2	3	2	3	2	2	3	4	3	4
19	1	175	135	1	1	40	3	30	7	120	4	7	6	6	1	2	1	1	3	4	3	2	4	4	5	4	4	5	3	3	4	2	2	2	3	2	2	2	1	1	3	2	3	2	3	3	4	1	4
19	2	160	86	1	1	0	4	15	3	10	3	4	1	5	3	4	1	1	3	5	4	5	2	4	4	3	4	1	1	2	1	4	3	1	2	1	1	1	1	1	1	4	3	1	1	3	1	1	3
19	2	162	53	2	5	30	5	30	7	60	7	7	4	7	1	2	2	3	2	4	2	5	3	3	3	2	2	3	1	3	2	4	4	4	4	4	3	4	4	5	3	3	2	5	2	2	4	3	4
19	2	170	67.5	1	4	60	2	30	7	120	5	7	6	5	2	2	2	2	5	6	4	6	3	4	3	4	3	3	3	3	4	1	1	1	3	1	2	1	1	1	3	2	3	3	3	3	3	2	2
19	1	167	68	1	1	0	6	0	6	60	2	4	3	4	4	3	4	3	4	5	5	5	2	2	3	2	2	2	2	2	1	1	1	1	2	1	1	1	1	1	2	3	3	3	2	3	2	1	2
19	2	168	50	1	2	0	3	30	6	30	5	5	4	2	4	3	2	3	4	3	2	3	3	3	3	3	2	2	2	3	3	1	3	2	3	2	1	2	3	2	2	3	3	3	3	3	3	3	3
19	2	163	96	1	2	0	1	0	5	10	4	4	3	4	3	3	3	3	3	4	3	4	3	3	3	2	3	3	2	2	2	3	2	2	4	2	2	2	2	2	3	2	3	3	3	3	3	3	3
19	2	166	75	2	2	0	2	0	7	20	4	4	4	4	4	4	4	4	6	6	6	6	2	3	3	3	3	3	3	3	3	4	2	2	3	3	3	3	3	3	2	3	3	3	3	3	3	2	3
19	1	175	58	2	3	45	3	75	7	120	4	4	6	4	4	4	4	4	4	5	5	5	3	2	3	3	3	3	3	3	4	2	3	2	3	2	3	3	2	3	3	2	3	3	3	4	3	2	3
19	2	164	60	1	1	0	1	30	7	180	4	3	2	5	1	3	2	4	5	5	5	5	3	3	4	2	3	4	2	3	4	1	2	2	3	1	4	2	1	3	2	3	3	2	3	3	4	2	4
19	2	168	60	2	5	30	5	60	4	30	4	4	5	5	4	4	1	4	5	6	5	5	4	4	5	4	4	3	4	4	5	1	2	1	4	1	1	2	1	4	3	3	2	3	2	3	4	3	4
19	2	163	52	1	4	0	4	0	7	60	4	5	4	4	2	4	2	1	7	5	4	6	3	3	4	3	3	2	4	4	3	2	2	2	4	2	2	1	1	1	3	2	3	2	3	3	3	2	4
19	2	160	67	1	3	10	3	15	7	30	4	4	3	4	5	3	4	1	5	5	6	7	4	4	4	3	3	2	3	3	4	2	2	3	4	3	3	4	3	3	3	3	2	4	2	2	5	5	4
19	2	163	46	2	1	0	3	15	7	30	5	4	3	5	5	4	2	5	4	6	5	5	3	3	3	3	3	3	3	3	3	3	3	3	3	2	3	3	3	3	3	3	2	3	2	2	3	3	3
19	1	170	55	2	2	10	3	10	7	30	6	5	4	5	4	2	2	2	5	5	4	5	4	4	4	4	3	4	3	3	4	3	3	4	3	1	3	4	2	2	2	3	3	2	2	3	4	3	3
19	2	165	90	1	2	0	2	0	7	30	4	4	4	5	4	3	2	4	4	3	5	4	3	2	4	4	3	4	4	3	3	4	5	5	4	2	3	4	3	3	3	2	3	3	3	3	4	4	3
19	1	166	51	1	4	45	5	45	6	30	1	4	4	4	1	3	4	4	5	5	5	4	1	3	2	2	2	2	3	1	1	4	4	4	4	2	4	4	4	2	2	3	3	2	3	2	4	2	4
19	2	158	46	1	1	0	1	0	7	300	6	4	4	5	4	4	4	5	5	4	4	4	3	3	3	3	3	2	4	3	3	3	3	3	3	3	3	3	3	3	3	2	3	3	3	3	4	4	4
19	2	158	42.5	1	3	0	6	80	7	80	3	5	3	4	1	3	3	3	1	3	3	4	4	4	3	3	3	3	3	2	3	2	2	2	2	2	2	2	1	2	2	3	2	3	3	3	3	3	3
19	2	158	52	1	2	0	3	30	7	60	4	4	4	3	4	4	4	5	7	7	7	7	3	2	3	2	4	2	1	1	2	1	4	3	3	3	1	5	2	4	3	1	3	2	2	2	5	4	4
19	1	168	55	1	1	0	4	60	4	15	2	5	3	5	2	2	2	2	2	2	2	2	3	3	3	3	1	3	1	1	2	1	1	1	1	1	1	1	1	1	1	3	3	3	3	3	1	1	1
19	2	165	52	1	2	10	3	20	4	10	6	4	4	4	4	4	2	4	6	6	5	6	4	4	4	4	3	4	4	3	4	2	2	2	2	2	2	2	2	2	2	2	3	4	2	3	3	2	2
19	2	157	45	1	2	0	2	30	4	30	1	4	2	3	2	1	2	3	2	5	4	4	2	2	2	2	2	2	2	2	3	2	2	3	4	1	2	2	3	1	2	3	2	3	2	4	3	3	3
19	2	161	51	1	2	60	2	60	7	30	4	5	4	5	3	3	2	2	2	3	2	3	4	3	3	4	3	3	4	2	3	1	1	2	4	1	2	2	1	1	2	2	3	2	3	3	4	3	3
19	2	168	52	1	4	0	2	15	3	20	3	4	4	4	3	3	3	4	5	5	4	6	2	2	3	2	2	3	1	1	3	1	1	1	1	1	1	1	1	1	3	2	2	3	2	2	3	2	3
19	2	160	52	1	1	0	1	0	5	15	3	5	5	4	5	4	3	4	5	5	5	5	2	4	4	4	4	2	3	3	4	2	2	2	3	1	1	1	1	1	2	2	3	3	3	2	4	2	4
19	2	160	46	1	1	0	1	0	6	40	4	4	1	4	1	1	1	1	1	2	1	1	3	2	3	2	3	3	3	2	2	2	2	2	2	1	1	1	1	3	1	3	3	4	3	3	3	1	1
19	2	160	45	1	2	40	2	0	7	15	3	5	2	4	3	4	2	2	4	4	5	5	2	3	3	3	3	3	3	3	3	2	2	2	2	2	2	3	2	2	2	2	3	3	3	3	3	2	3
19	2	156	57	2	2	30	1	10	7	999	2	4	4	3	4	6	7	6	7	7	7	6	2	3	3	3	3	2	2	3	2	3	3	2	3	3	3	3	3	3	2	3	2	3	1	2	4	4	3
19	1	175	57	2	6	60	6	60	2	90	5	5	5	5	3	3	3	3	5	4	3	3	4	4	4	4	4	4	2	4	3	4	4	2	3	2	1	2	2	1	1	4	2	3	4	1	1	2	4
19	2	156	53	1	1	0	1	0	7	60	4	4	3	4	4	4	4	4	5	6	6	6	4	3	3	3	3	4	3	3	3	3	3	4	4	3	3	3	3	3	3	2	2	2	3	3	4	3	4
19	1	171	54	1	3	0	2	0	7	60	3	4	4	2	7	5	4	4	7	7	7	7	3	3	3	3	3	2	3	3	3	3	3	3	3	3	3	4	3	4	3	2	2	4	2	2	4	4	5
19	2	157	54	1	3	0	1	0	6	60	2	4	3	4	2	3	2	2	4	4	4	5	3	2	3	2	2	3	1	2	2	2	2	2	2	1	1	1	2	1	2	3	2	1	3	2	4	2	3
19	1	177	70	1	1	0	1	0	6	45	4	4	5	4	4	4	3	3	5	5	4	4	2	2	3	3	3	3	2	2	3	2	2	1	2	2	2	2	1	1	1	3	3	3	3	3	2	2	1
19	2	169	63	1	3	120	5	120	7	60	5	5	4	4	4	3	4	4	4	7	7	4	4	5	5	5	5	5	3	3	5	1	3	1	3	1	2	2	1	1	3	2	2	3	4	4	4	4	4
19	2	164	65	1	5	60	6	60	7	300	5	6	4	4	1	5	2	5	7	7	7	7	4	2	3	2	3	1	2	2	3	2	2	3	2	2	2	3	2	3	3	2	2	3	3	3	5	3	3
19	1	181	73	1	6	60	7	60	6	30	2	4	4	4	5	5	3	5	5	5	5	5	3	2	3	3	2	2	1	1	3	1	1	1	2	1	1	1	1	1	3	2	2	3	2	3	4	3	4
19	2	160	108	1	2	95	4	0	7	40	4	4	3	4	3	3	2	2	5	4	5	5	3	3	4	3	4	3	3	3	4	1	1	1	2	1	1	1	1	2	3	2	2	2	2	2	4	3	4
19	2	153	40	1	1	0	1	0	5	30	4	5	4	4	5	5	4	6	7	7	7	7	999	999	999	999	999	999	999	999	999	999	999	999	999	999	999	999	999	999	3	2	2	1	1	2	5	4	5
19	2	165	41.6	1	1	0	1	0	4	30	6	5	4	4	4	2	2	4	6	5	5	5	3	3	4	3	4	3	2	3	4	1	2	2	3	2	1	1	2	1	3	2	2	3	3	2	4	3	3
19	2	163	47	1	2	0	3	10	4	20	6	6	4	5	2	2	2	2	4	5	5	5	4	4	4	3	3	4	3	2	4	1	2	1	3	1	1	2	1	2	2	2	3	3	3	3	4	2	2
19	2	167	53	1	2	0	6	30	6	30	2	4	3	4	4	4	4	4	5	5	5	5	2	3	3	3	2	2	2	2	3	2	3	4	3	3	1	2	3	2	2	2	3	2	3	2	4	4	4
19	2	158	54	1	6	10	6	10	7	20	4	4	4	4	4	4	4	4	6	6	6	5	2	2	2	2	3	2	1	3	2	2	2	2	2	2	1	1	1	1	3	2	2	2	2	2	4	3	4
19	2	154	59	1	1	0	4	60	4	15	3	4	3	4	3	4	3	5	7	2	7	6	2	2	4	3	3	2	2	2	3	1	3	2	2	1	1	1	1	1	2	2	3	3	2	3	4	3	4
19	2	155	52	1	1	0	2	0	5	10	2	5	3	4	3	2	1	1	6	4	5	5	4	3	4	4	4	3	1	1	3	2	1	1	3	1	1	2	3	2	2	3	2	3	4	1	4	3	3
19	2	163	86	1	4	25	2	45	7	420	3	4	1	5	6	6	6	4	7	7	7	7	3	2	2	2	2	1	1	2	1	3	4	3	3	2	2	2	4	5	2	2	3	2	2	3	5	5	5
19	2	158	42	1	1	0	1	0	7	999	4	5	2	5	2	2	4	3	3	4	5	3	3	3	4	2	4	4	4	3	4	1	2	1	2	1	1	1	1	1	3	2	2	2	3	4	4	2	4
19	2	160	66	1	3	5	4	15	7	30	4	3	4	3	4	5	5	5	5	5	6	7	3	3	3	3	2	2	3	3	3	3	3	3	3	1	1	4	1	1	3	2	2	4	2	2	4	2	2
19	2	159.5	46.5	1	4	5	4	5	7	50	3	3	3	4	5	4	4	6	7	7	7	7	2	3	3	3	3	2	3	3	3	1	4	3	3	3	3	3	3	2	2	2	3	2	2	3	5	4	3
19	1	178	70	1	2	0	4	0	7	45	4	4	4	4	4	4	4	4	5	5	5	4	3	3	3	3	3	3	1	3	3	3	3	3	3	1	1	1	1	1	1	3	3	4	3	4	3	3	3
19	1	180	51	1	2	20	2	20	2	15	4	4	3	4	4	4	4	4	5	5	4	5	2	3	3	3	3	2	3	2	3	3	2	3	3	3	3	2	3	3	2	3	2	2	3	3	2	3	3
19	2	161	45	1	1	0	1	0	4	10	4	4	4	4	5	4	4	4	7	7	7	7	3	3	3	3	3	3	3	3	3	2	3	2	3	1	1	2	2	2	2	2	3	2	3	3	5	5	5
19	2	168	48	1	2	30	3	50	7	40	5	3	5	4	4	4	3	5	6	6	6	6	2	2	3	1	3	2	2	1	3	1	1	1	4	1	1	2	1	1	3	2	2	2	2	2	4	3	4
19	2	160	48	1	2	0	6	10	7	20	4	4	3	4	5	2	2	3	7	7	5	7	3	4	2	2	2	3	1	2	4	1	1	1	3	1	1	1	1	1	3	2	2	4	3	3	5	2	4
19	2	169	55	1	1	0	1	0	6	20	1	2	2	2	4	4	5	5	4	4	4	4	2	3	2	2	3	2	2	3	2	3	4	3	3	3	2	2	2	2	2	2	3	3	2	3	2	3	3
19	2	160	77.5	1	2	60	1	0	7	90	3	4	4	4	4	4	4	4	4	4	4	4	3	3	3	2	2	2	2	2	2	2	2	1	1	1	1	2	1	1	2	2	2	2	2	2	3	2	3
19	1	173	12	1	2	0	2	0	7	60	4	4	6	5	2	2	3	2	5	1	5	6	2	2	2	2	3	2	2	2	2	2	2	2	2	2	2	2	2	2	2	2	2	4	2	3	4	2	2
19	2	158	59	2	2	0	1	0	7	40	2	6	4	3	2	2	2	2	2	2	2	2	2	2	2	2	2	2	2	2	2	2	2	2	2	2	2	2	1	2	2	2	2	2	2	2	2	2	2
19	2	160	80	1	1	0	1	0	7	10	4	4	4	4	4	4	4	4	4	5	5	5	2	2	3	2	2	3	1	2	3	1	1	1	2	1	2	2	1	1	2	2	2	3	2	2	3	3	4
19	2	161	106	1	1	0	1	0	7	30	2	4	4	3	4	4	4	4	4	4	5	7	1	2	3	3	3	3	3	3	2	3	4	4	4	4	4	4	3	3	2	2	2	2	2	2	4	4	4
19	2	168	60	1	6	0	4	0	7	30	5	2	4	7	3	4	1	1	7	7	7	7	2	2	2	2	2	2	2	2	2	2	4	2	2	2	2	2	2	2	2	2	2	2	2	2	5	2	5
19	1	173	61.6	1	2	60	5	60	5	30	3	5	4	4	1	1	1	1	4	4	5	6	3	4	3	3	3	3	1	3	3	1	1	1	1	1	1	3	1	1	1	3	2	5	3	3	3	2	3
19	2	163	45	1	3	10	1	0	7	60	6	4	4	3	4	3	3	3	5	6	5	5	3	3	4	3	3	3	2	3	3	3	2	1	2	1	2	2	2	1	2	2	2	4	3	3	4	2	3
19	2	163	47	1	1	0	1	0	7	30	2	4	5	3	6	4	5	4	7	7	5	7	2	2	2	2	2	2	2	2	2	2	3	2	2	1	1	2	2	3	2	2	2	2	2	2	4	2	4
19	2	152	39	1	2	0	2	0	7	40	5	5	3	4	3	3	3	3	5	4	3	4	2	2	2	2	3	2	2	2	2	2	2	2	3	2	2	2	2	2	2	2	2	3	2	2	2	2	2
19	2	155	36	1	1	0	1	0	6	10	7	4	3	5	4	4	4	4	3	4	4	4	999	999	999	999	999	999	999	999	999	999	999	999	999	999	999	999	999	999	2	2	2	2	2	2	4	4	5
19	2	154	88.2	1	2	90	3	10	3	10	4	4	3	4	3	4	1	2	6	6	6	6	3	2	4	3	2	2	3	2	3	2	4	1	4	1	2	4	2	2	2	2	2	2	3	3	2	2	2
19	2	167	92	1	3	60	5	20	7	60	3	4	3	4	4	4	4	4	4	4	4	4	2	2	3	3	2	2	2	2	3	2	3	2	2	2	3	3	2	3	2	2	2	4	3	3	3	4	3
19	2	162	50	1	1	0	2	30	6	30	4	4	4	4	4	4	4	4	4	5	4	4	3	3	3	3	3	2	2	3	3	1	2	2	3	1	1	2	1	2	2	2	2	1	2	2	4	2	5
19	2	160	40	1	1	0	2	60	7	40	2	5	3	4	2	2	2	2	5	4	5	5	2	2	2	2	2	2	3	3	2	2	4	2	2	1	2	2	2	2	2	2	2	5	3	2	4	4	4
19	2	170	70	1	2	0	3	20	7	50	5	4	4	4	3	3	3	3	4	4	4	5	2	2	3	2	2	3	3	2	4	1	1	1	2	1	1	2	3	2	2	2	2	2	3	3	3	3	3
19	2	158	48	1	2	15	4	20	7	30	2	4	3	3	3	3	2	2	3	5	5	5	2	2	3	2	2	2	1	2	2	1	3	2	4	1	2	3	2	2	2	2	2	3	2	2	4	2	4
19	2	168	74.3	1	1	0	1	0	4	60	4	5	3	4	4	5	4	3	4	5	5	4	2	2	2	1	1	2	3	1	2	1	3	2	4	2	1	2	2	2	2	2	2	3	2	2	3	2	3
19	2	170	46	1	1	0	1	0	1	999	2	1	1	1	7	7	7	7	7	7	7	7	999	999	999	999	999	999	999	999	999	999	999	999	999	999	999	999	999	999	2	2	2	2	2	2	5	5	5
19	2	154	54	1	3	30	3	0	7	60	4	4	4	4	5	4	4	5	5	6	6	6	2	2	3	2	2	1	2	1	1	2	2	2	2	1	1	1	1	1	2	2	2	2	3	3	3	1	3
19	2	165	70	1	3	25	5	30	7	35	4	4	4	4	4	4	4	4	5	5	5	5	3	3	3	2	2	2	2	2	2	2	3	1	2	1	1	3	1	1	2	2	2	2	2	2	4	3	3
19	1	172	70	1	1	0	2	60	7	30	3	4	4	3	3	3	4	3	3	5	4	5	2	2	2	2	2	2	2	2	2	1	2	2	2	2	2	2	2	2	2	2	2	2	2	2	2	2	2
19	2	160	44	1	2	0	2	0	7	30	4	4	3	3	3	3	3	3	3	4	3	3	1	2	3	3	2	2	2	2	2	2	2	2	2	2	2	2	1	1	2	2	2	4	3	3	3	2	4
19	2	157	94	1	2	45	3	45	5	30	4	4	4	4	5	5	4	4	6	6	6	6	2	2	3	3	3	3	2	2	2	3	4	3	4	2	3	3	2	2	2	2	2	3	2	2	4	4	4
19	2	150	50	1	1	0	2	0	7	999	1	1	7	7	6	4	1	7	7	7	7	7	4	1	5	1	1	1	5	1	1	1	1	4	4	1	1	1	1	1	4	1	1	1	1	1	5	1	5
19	2	166	49.5	1	3	45	2	45	7	50	3	1	4	4	4	4	4	4	4	5	5	4	2	2	3	2	2	2	2	2	2	2	4	2	2	2	2	3	2	2	3	2	1	3	4	1	4	3	3
19	2	168	52	1	1	0	5	0	1	10	4	3	1	1	4	7	7	7	4	7	7	7	4	2	2	2	2	5	2	2	2	2	5	2	2	2	2	2	2	2	2	2	2	2	2	2	5	2	5
19	2	160	56	1	3	50	1	0	6	30	4	4	4	4	3	3	3	3	4	4	5	4	3	2	3	1	2	1	2	2	2	3	3	1	2	2	2	2	1	2	2	2	2	3	3	3	3	2	3
19	2	160	47	2	5	0	7	100	6	999	6	6	3	6	4	3	4	4	6	6	6	6	4	4	4	4	4	4	4	3	4	2	3	1	2	1	2	4	2	4	2	1	2	2	2	1	5	4	4
19	2	165	54	2	7	30	3	20	7	60	2	4	4	4	4	5	4	5	6	7	5	5	1	3	3	1	2	1	3	1	2	3	4	3	4	3	3	4	2	4	2	1	2	4	2	3	5	4	4
19	2	163	47.5	1	1	0	1	0	7	999	5	4	2	3	4	4	4	3	6	6	6	7	2	2	3	2	2	1	2	1	2	1	2	2	3	2	1	1	1	1	1	2	2	3	2	3	4	1	3
19	1	173	75	2	4	100	3	60	7	30	2	3	5	3	2	3	2	3	5	5	3	5	2	2	3	1	3	1	1	2	1	1	1	1	2	1	2	1	1	1	1	2	2	1	2	2	2	3	2
19	1	166	60	1	2	60	2	60	2	60	5	4	5	5	5	4	5	5	5	3	4	5	2	2	1	2	1	2	1	1	2	2	2	2	1	1	1	2	2	1	2	2	1	4	2	5	5	2	4
19	2	153	108	2	1	0	2	20	7	60	1	2	3	3	6	5	3	7	6	7	6	7	4	4	5	4	4	3	3	2	4	2	3	1	3	1	2	2	1	1	1	2	2	2	2	2	4	4	4
19	2	155	75	1	1	0	2	0	7	50	3	4	4	4	4	4	4	5	7	7	7	7	4	3	4	3	3	2	2	2	3	2	2	2	4	2	1	1	1	1	2	2	1	1	2	1	5	3	5
19	2	160	45	2	1	0	1	0	7	60	3	4	4	4	5	4	4	5	7	5	6	5	2	3	3	3	3	3	1	3	3	3	4	1	3	1	1	4	1	1	2	2	1	3	3	3	4	4	4
19	2	170	50	1	1	0	1	0	7	30	4	4	3	4	5	5	4	5	7	7	7	7	3	2	3	3	1	2	1	1	2	1	2	1	1	1	1	3	1	3	2	1	2	2	2	1	5	4	5
19	2	165	52	1	1	0	1	0	2	60	1	2	2	4	4	4	4	4	5	6	6	6	2	1	3	1	1	3	2	1	1	3	2	3	3	2	2	3	3	3	2	1	2	4	2	3	4	3	4
19	1	182	76	1	6	60	3	60	7	30	3	4	4	4	4	5	4	7	7	7	7	7	3	2	3	3	3	1	1	2	1	1	1	3	2	1	1	1	1	1	1	2	1	3	2	2	5	3	5
19	2	169	69	1	3	30	4	30	7	15	2	3	2	4	5	4	4	5	6	7	7	5	3	1	3	1	1	1	1	1	1	1	2	2	2	1	1	1	1	1	1	1	2	1	3	1	5	4	5
19	2	158	54	1	2	0	1	0	2	20	4	4	4	3	3	3	4	3	5	5	5	5	3	3	4	3	3	3	2	3	3	1	2	1	2	1	1	3	1	2	1	1	2	2	1	2	4	3	4
19	2	164	50	1	3	120	3	20	6	25	1	4	3	4	4	2	2	2	7	7	7	7	2	1	2	1	2	1	2	2	1	1	1	1	2	2	1	1	1	2	1	1	2	3	2	2	5	4	5
19	2	149	38.8	1	1	0	1	0	7	60	2	1	3	2	5	5	5	5	7	7	7	6	3	1	3	3	2	3	3	2	3	3	3	3	3	3	3	2	3	3	1	1	2	2	2	2	4	5	5
19	2	168	70	1	2	0	3	0	3	999	4	4	3	4	2	3	3	3	3	4	4	3	3	3	3	3	3	3	3	1	2	1	2	3	2	1	1	2	2	1	1	1	1	3	3	1	2	2	1
19	1	172	70	1	1	0	1	0	7	20	3	2	3	2	6	6	5	6	6	6	6	6	3	3	4	3	3	3	2	3	3	1	1	1	2	1	1	1	2	1	1	1	1	2	1	2	4	4	4
19	1	180	67	2	2	0	2	0	7	10	7	1	7	1	1	4	4	6	4	7	7	7	1	1	2	1	1	1	1	1	1	5	5	3	1	1	1	1	1	1	1	1	1	1	1	1	5	5	5
19	2	161	44	1	2	60	3	60	7	60	2	4	1	1	4	7	7	7	7	7	7	7	1	1	1	1	1	1	1	1	1	1	5	5	5	5	5	5	1	5	1	1	1	1	1	1	5	5	5
19	2	160	48	2	3	0	4	60	6	999	6	6	4	6	2	3	3	3	5	4	3	3	4	5	4	4	4	4	4	4	4	1	3	2	2	1	3	4	2	3	1	1	1	1	1	1	4	4	5
19	2	172.5	57	1	3	0	4	0	7	40	4	4	4	4	4	4	4	4	7	7	7	7	5	1	2	1	1	2	1	1	1	3	2	2	2	1	1	1	1	2	1	1	1	4	3	4	5	2	3
19	2	165	46	1	1	0	1	0	6	40	4	3	2	2	4	5	4	4	6	5	6	5	2	2	2	1	1	1	1	1	1	1	3	1	4	1	1	3	1	1	1	1	1	1	1	1	4	4	4
19	2	162	80	1	3	0	1	0	7	40	2	2	3	1	6	7	2	5	7	7	6	7	999	999	999	999	999	999	999	999	999	999	999	999	999	999	999	999	999	999	1	1	1	1	1	1	5	5	5
19	1	178	80	2	1	0	1	0	2	20	4	4	1	4	1	1	1	1	1	1	1	1	3	2	3	3	3	1	1	1	1	1	1	1	1	1	1	1	1	1	1	1	1	4	1	1	1	1	1
19	2	164.5	50	1	2	120	2	15	5	15	2	3	2	3	2	3	3	3	7	7	7	7	2	1	3	1	1	2	3	1	1	1	2	2	2	1	1	1	1	1	1	1	1	3	2	3	5	3	5
19	2	156	60	1	1	0	1	0	7	60	1	1	2	1	7	7	7	7	7	7	7	7	2	1	2	3	2	1	3	1	2	3	4	3	4	3	5	4	3	4	1	1	1	3	2	3	5	5	5
20	2	163	49	1	4	0	4	30	7	60	3	4	4	4	4	4	4	4	5	4	4	6	999	999	999	999	999	999	999	999	999	999	999	999	999	999	999	999	999	999	999	999	999	999	999	999	999	999	999
20	2	169	45	1	4	10	4	30	5	30	999	999	999	999	999	999	999	999	999	999	999	999	3	3	3	3	3	3	2	3	3	3	3	3	3	3	3	4	2	3	999	999	999	999	999	999	999	999	999
20	1	163	52	1	1	0	3	0	1	999	999	999	999	999	999	999	999	999	999	999	999	999	999	999	999	999	999	999	999	999	999	999	999	999	999	999	999	999	999	999	999	999	999	999	999	999	999	999	999
20	2	173	57	1	2	0	1	0	7	999	7	1	1	1	1	7	1	7	7	7	7	7	5	1	1	1	1	1	1	1	1	1	1	1	1	1	1	1	1	1	999	999	999	999	999	999	999	999	999
20	1	175	55	2	1	0	1	0	1	999	7	7	7	7	1	1	1	1	1	1	1	1	5	3	3	3	3	3	3	3	3	3	3	3	3	2	3	3	3	3	999	999	999	999	999	999	999	999	999
20	1	180	100	1	1	0	1	0	3	999	1	4	1	2	4	3	4	1	1	3	2	4	4	3	3	4	3	3	3	1	3	2	3	2	4	2	2	2	3	3	999	999	999	999	999	999	999	999	999
20	2	170	55	1	6	90	3	30	7	40	6	6	4	6	1	2	3	2	3	5	6	6	3	3	4	4	4	3	3	3	3	2	1	1	2	2	2	1	1	2	999	999	999	999	999	999	999	999	999
20	1	181	72	2	7	60	1	120	7	60	7	7	7	7	1	1	1	1	2	2	1	1	1	1	4	2	2	1	1	1	1	1	3	1	1	1	1	1	1	1	999	999	999	999	999	999	999	999	999
20	2	165	50	1	3	60	4	60	7	120	4	4	4	4	5	5	5	5	5	5	5	5	999	999	999	999	999	999	999	999	999	999	999	999	999	999	999	999	999	999	999	999	999	999	999	999	999	999	999
20	1	165	50	1	4	120	1	0	6	30	3	5	3	5	4	3	3	3	4	4	4	4	3	3	3	3	3	3	3	3	3	3	2	3	3	3	3	3	3	3	999	999	999	999	999	999	999	999	999
20	1	172	60	1	6	60	3	60	7	20	4	5	5	5	3	3	3	2	4	5	4	4	3	3	3	3	3	3	3	3	3	2	2	3	3	3	3	3	3	3	999	999	999	999	999	999	999	999	999
20	1	180	65	1	6	30	6	30	7	30	4	6	4	4	7	4	4	4	4	4	4	4	999	999	999	999	999	999	999	999	999	999	999	999	999	999	999	999	999	999	999	999	999	999	999	999	999	999	999
20	2	167	103	1	3	30	4	30	7	60	2	5	4	5	4	5	4	2	5	6	5	5	3	3	3	3	3	3	3	3	3	2	2	2	2	2	3	3	3	3	999	999	999	999	999	999	999	999	999
20	1	172	60	1	2	60	1	0	7	40	5	5	5	6	3	2	1	2	6	7	6	7	999	999	999	999	999	999	999	999	999	999	999	999	999	999	999	999	999	999	999	999	999	999	999	999	999	999	999
20	1	174	70	1	3	40	1	0	7	20	3	4	5	3	4	4	3	5	6	5	5	5	3	2	3	2	3	3	3	3	3	3	3	2	2	3	3	3	3	3	999	999	999	999	999	999	999	999	999
20	2	161	46	2	1	0	1	0	7	60	6	5	4	5	2	5	4	4	4	4	4	4	999	999	999	999	999	999	999	999	999	999	999	999	999	999	999	999	999	999	999	999	999	999	999	999	999	999	999
20	2	170	105	2	2	10	2	20	7	40	5	5	4	5	2	3	3	4	2	4	4	4	3	4	4	3	3	3	3	3	3	3	3	3	3	3	3	3	3	3	999	999	999	999	999	999	999	999	999
20	2	160	48	1	4	0	6	0	6	60	5	5	4	5	4	4	4	4	4	4	4	4	999	999	999	999	999	999	999	999	999	999	999	999	999	999	999	999	999	999	999	999	999	999	999	999	999	999	999
20	2	163	57	1	1	0	1	0	7	40	999	999	999	999	999	999	999	999	999	999	999	999	4	4	3	3	3	3	3	3	3	4	3	3	3	3	3	3	3	3	999	999	999	999	999	999	999	999	999
20	1	178	67	1	1	60	1	60	1	60	999	999	999	999	999	999	999	999	999	999	999	999	4	3	3	3	3	3	3	3	3	2	3	3	3	3	3	3	3	3	999	999	999	999	999	999	999	999	999
20	2	153	41	1	1	0	2	70	7	10	4	5	4	5	2	4	3	3	3	4	3	3	999	999	999	999	999	999	999	999	999	999	999	999	999	999	999	999	999	999	999	999	999	999	999	999	999	999	999
20	2	172	58	1	1	0	2	0	7	999	4	4	4	4	4	4	4	4	4	4	4	4	999	999	999	999	999	999	999	999	999	999	999	999	999	999	999	999	999	999	999	999	999	999	999	999	999	999	999
20	1	180	65	1	6	60	6	60	7	60	4	4	4	4	4	4	4	4	7	7	7	7	999	999	999	999	999	999	999	999	999	999	999	999	999	999	999	999	999	999	999	999	999	999	999	999	999	999	999
20	2	163	54.6	1	2	30	1	30	7	60	3	3	4	4	5	7	4	4	7	7	4	5	999	999	999	999	999	999	999	999	999	999	999	999	999	999	999	999	999	999	999	999	999	999	999	999	999	999	999
20	2	160	115	1	2	60	5	90	7	120	2	4	2	4	4	4	3	4	7	7	7	4	999	999	999	999	999	999	999	999	999	999	999	999	999	999	999	999	999	999	999	999	999	999	999	999	999	999	999
20	2	164	54	1	1	0	2	30	4	30	5	6	4	5	3	3	3	3	5	5	5	3	4	4	4	4	3	3	3	3	3	2	2	2	3	3	3	3	3	3	999	999	999	999	999	999	999	999	999
20	2	168	45	1	1	0	1	0	3	30	7	7	7	7	4	7	7	7	6	7	7	7	1	3	3	3	3	3	3	3	3	2	3	3	3	3	3	3	3	3	999	999	999	999	999	999	999	999	999
20	2	158	63	1	1	0	2	0	5	40	4	4	3	5	3	4	4	3	4	4	4	3	999	999	999	999	999	999	999	999	999	999	999	999	999	999	999	999	999	999	999	999	999	999	999	999	999	999	999
20	2	166	55	1	2	0	6	0	7	60	4	4	4	4	3	4	4	4	3	4	4	4	3	3	4	3	3	2	4	3	3	4	3	4	3	3	3	3	3	3	999	999	999	999	999	999	999	999	999
20	2	160	105	1	1	40	3	40	5	10	4	5	4	5	1	1	1	2	4	4	3	2	4	4	4	4	4	3	3	3	3	2	3	2	3	2	2	3	3	2	999	999	999	999	999	999	999	999	999
20	1	175	68	1	6	60	6	60	6	60	4	7	6	6	2	2	2	2	2	4	2	4	4	4	3	3	3	3	3	3	3	2	2	2	2	2	2	2	2	2	999	999	999	999	999	999	999	999	999
20	1	168	55	2	2	20	4	30	7	60	3	5	4	4	3	4	4	4	4	4	4	4	3	3	3	3	3	3	3	3	3	2	3	3	3	3	3	3	3	3	999	999	999	999	999	999	999	999	999
20	2	153	49	1	2	20	2	20	5	60	999	999	999	999	999	999	999	999	999	999	999	999	999	999	999	999	999	999	999	999	999	999	999	999	999	999	999	999	999	999	999	999	999	999	999	999	999	999	999
20	1	175	65	1	3	20	6	30	7	70	4	5	4	4	3	4	4	3	4	4	4	6	999	999	999	999	999	999	999	999	999	999	999	999	999	999	999	999	999	999	999	999	999	999	999	999	999	999	999
20	1	172	85	2	1	0	1	0	6	120	999	999	999	999	999	999	999	999	999	999	999	999	3	3	4	3	3	3	3	3	4	2	2	2	2	2	2	2	1	1	999	999	999	999	999	999	999	999	999
20	2	160	56	2	1	0	3	20	4	60	999	999	999	999	999	999	999	999	999	999	999	999	3	3	4	3	3	3	2	3	3	2	3	3	3	3	3	3	3	2	999	999	999	999	999	999	999	999	999
20	2	158	96	1	4	0	4	0	7	20	2	4	4	5	2	2	2	4	2	5	4	5	3	3	3	3	3	3	3	3	3	2	2	3	3	3	3	3	3	3	999	999	999	999	999	999	999	999	999
20	2	160	45	1	1	0	1	0	4	30	4	5	4	3	4	3	3	3	4	3	3	3	3	3	4	3	3	3	3	3	3	2	2	3	3	3	3	3	3	3	999	999	999	999	999	999	999	999	999
20	2	164	53	1	3	30	4	30	7	60	5	7	7	5	1	2	4	1	1	4	4	1	3	3	4	4	3	3	3	3	3	3	1	1	3	3	3	3	3	3	999	999	999	999	999	999	999	999	999
20	2	158	60	1	1	0	2	0	7	999	4	4	4	4	2	4	4	4	3	4	4	4	3	3	3	3	3	3	3	2	3	2	2	2	3	2	2	2	2	2	999	999	999	999	999	999	999	999	999
20	2	155	46	1	3	0	1	0	7	120	999	999	999	999	999	999	999	999	999	999	999	999	999	999	999	999	999	999	999	999	999	999	999	999	999	999	999	999	999	999	999	999	999	999	999	999	999	999	999
20	1	160	60	1	4	30	4	30	3	30	5	1	5	5	1	1	1	1	1	1	1	1	999	999	999	999	999	999	999	999	999	999	999	999	999	999	999	999	999	999	999	999	999	999	999	999	999	999	999
20	2	153	44	1	1	0	1	0	3	20	3	4	4	4	4	4	4	4	4	4	4	4	999	999	999	999	999	999	999	999	999	999	999	999	999	999	999	999	999	999	999	999	999	999	999	999	999	999	999
20	1	158	50	1	2	30	2	30	7	10	4	4	4	4	5	5	4	5	4	5	5	5	999	999	999	999	999	999	999	999	999	999	999	999	999	999	999	999	999	999	999	999	999	999	999	999	999	999	999
20	1	175	78	1	4	90	2	30	7	20	4	5	4	5	4	3	3	3	5	4	5	5	3	4	4	3	3	3	3	3	3	3	2	4	4	2	3	3	3	3	999	999	999	999	999	999	999	999	999
20	2	162	88	1	2	60	2	100	7	60	999	999	999	999	999	999	999	999	999	999	999	999	999	999	999	999	999	999	999	999	999	999	999	999	999	999	999	999	999	999	999	999	999	999	999	999	999	999	999
20	1	180	76	2	6	10	3	60	7	60	4	4	4	4	1	4	4	6	4	4	4	4	4	3	3	3	3	3	3	3	3	3	5	4	4	3	3	3	3	3	999	999	999	999	999	999	999	999	999
20	2	172	47	1	4	30	3	0	7	20	3	4	6	6	4	4	4	2	4	4	3	3	3	4	4	4	3	3	3	3	3	2	3	2	3	1	3	2	3	3	999	999	999	999	999	999	999	999	999
20	2	160	52	2	2	0	3	30	6	20	4	6	2	5	2	2	2	2	3	4	3	3	3	3	3	3	4	4	4	4	4	3	3	2	2	2	2	2	2	3	999	999	999	999	999	999	999	999	999
20	1	170	60	1	1	0	1	0	2	60	5	4	4	4	3	4	4	4	4	4	4	4	3	3	3	3	3	3	3	3	3	3	3	3	3	3	3	2	3	3	999	999	999	999	999	999	999	999	999
20	2	165	53	1	1	0	1	0	4	5	7	7	7	7	1	1	1	1	1	1	1	7	5	5	5	5	5	5	5	5	5	1	1	1	1	1	1	1	1	1	5	5	5	5	5	5	1	1	1
20	2	172	128	2	1	0	1	0	1	999	7	7	7	7	1	7	1	1	1	1	1	1	5	5	5	5	5	5	5	5	5	1	1	1	1	1	1	1	1	1	5	5	5	5	5	5	1	1	1
20	1	181	75	1	6	120	4	60	3	60	7	7	7	1	1	1	1	1	1	2	1	1	5	5	5	5	5	5	5	5	5	1	1	1	1	1	1	1	1	1	5	5	5	5	5	5	1	1	1
20	2	160	100	1	1	0	3	30	7	120	3	7	7	7	1	1	1	1	1	2	1	1	5	5	5	4	4	5	2	1	4	1	1	1	1	1	1	1	1	1	5	5	5	4	5	4	4	3	4
20	1	170	62	2	5	40	4	40	5	30	7	7	7	7	1	1	1	1	1	1	1	1	5	5	5	5	5	5	5	5	5	2	2	2	2	2	2	2	5	2	5	5	5	3	5	2	2	2	2
20	1	168	140	1	3	20	2	20	4	30	7	7	7	7	1	1	1	1	1	1	1	1	5	5	5	5	5	5	5	5	5	1	1	1	1	1	1	1	1	1	5	5	5	5	5	5	1	1	1
20	2	158	57	1	3	60	3	30	7	60	5	7	6	7	1	2	3	1	1	4	4	4	5	5	5	5	5	4	5	5	5	1	1	1	1	1	1	1	1	2	5	5	5	3	5	5	3	1	2
20	1	178	62	1	4	30	4	60	7	40	7	7	7	7	1	1	1	1	1	6	3	1	5	5	5	4	5	5	3	5	5	1	1	1	1	1	1	1	1	1	5	5	5	2	4	2	2	1	2
20	1	175	63	2	7	120	3	120	1	60	6	7	7	7	1	1	1	1	7	2	1	5	5	5	5	5	5	5	5	5	5	1	1	1	1	1	1	1	1	1	5	5	5	1	5	4	1	1	1
20	1	165	71	1	3	120	3	45	3	25	5	5	3	7	2	1	3	2	7	7	7	7	2	2	4	4	4	4	4	4	3	3	3	3	3	2	4	2	4	2	5	5	5	2	5	5	5	4	5
20	2	172	128	2	1	0	1	0	1	999	7	7	7	7	1	1	1	1	1	1	1	1	5	5	5	5	5	5	5	5	5	5	1	1	1	1	1	1	1	1	5	5	5	5	5	5	1	1	1
20	2	153	45	1	3	0	1	20	6	20	5	5	6	6	2	2	2	2	2	2	2	2	3	3	3	3	5	5	5	5	5	1	1	3	2	1	1	1	2	1	5	5	4	3	5	4	2	3	2
20	1	171	56	1	3	120	3	120	7	180	7	6	7	7	1	2	1	2	2	6	6	6	5	5	4	4	4	5	4	4	4	1	2	1	2	1	1	1	1	1	5	5	4	4	4	4	1	2	4
20	1	175	72	1	6	60	6	60	7	30	7	7	7	7	1	1	1	1	7	7	7	7	5	5	5	5	5	5	5	5	5	1	1	1	1	1	1	1	1	1	5	5	4	1	3	3	3	1	4
20	2	165	55	1	4	30	3	30	7	30	6	6	6	7	1	1	1	4	3	1	4	3	4	5	5	5	5	5	3	5	5	3	2	2	2	3	1	2	4	2	4	5	5	5	4	3	2	2	5
20	1	180	75	1	6	90	6	20	7	90	1	7	7	7	1	1	1	1	1	1	1	1	5	5	5	5	5	5	5	5	5	1	1	1	1	1	1	1	1	1	3	5	5	5	5	5	1	1	1
20	2	155	44	1	1	15	6	30	6	40	6	7	7	7	1	1	1	1	1	1	1	2	4	5	5	5	5	5	5	5	5	1	1	1	1	1	1	1	1	1	5	5	3	5	5	3	1	1	2
20	1	177	66	1	6	60	4	60	7	100	7	7	7	7	1	1	1	1	1	5	1	5	4	5	5	5	5	5	5	5	5	2	1	1	2	1	1	1	1	1	4	4	5	3	4	4	3	1	1
20	2	156	50	1	3	60	4	45	7	145	1	4	4	6	1	2	1	1	3	2	1	1	4	4	4	4	4	4	2	3	3	2	1	1	3	1	1	3	1	3	5	5	3	2	3	3	2	1	2
20	1	185	75	1	6	180	1	0	7	30	5	6	7	7	1	4	1	1	7	5	6	7	3	3	3	2	3	3	5	3	4	2	4	3	3	2	5	2	2	1	4	4	4	2	4	3	4	2	3
20	1	180	75	1	7	60	7	60	5	60	6	7	6	7	1	2	2	1	6	5	5	5	2	4	4	5	4	4	4	4	4	2	2	2	2	2	2	2	2	2	4	4	4	4	4	5	2	2	2
20	1	165	67	2	6	60	2	90	7	20	4	4	5	5	3	3	3	2	4	3	3	4	4	4	4	4	4	2	4	4	4	2	2	2	2	2	2	2	2	2	4	4	4	2	4	4	2	4	2
20	1	165	68	2	6	60	1	0	7	40	4	7	4	6	1	1	2	1	6	5	1	2	4	3	4	4	1	4	4	4	2	2	2	2	1	2	1	2	2	2	4	4	4	3	4	2	4	2	3
20	1	174	70	1	4	60	3	30	7	30	7	7	6	7	1	2	2	2	5	6	5	6	4	4	5	5	5	4	4	4	4	1	2	1	2	1	1	1	1	1	4	4	4	2	4	2	2	2	2
20	2	165	55	1	4	30	4	30	4	50	5	7	6	5	2	3	2	1	3	3	2	3	3	4	4	5	4	4	4	4	4	2	2	2	3	2	2	2	2	2	4	4	4	3	3	4	3	2	2
20	2	166	48	1	3	0	4	20	7	25	4	5	4	5	4	4	4	4	4	4	4	4	4	4	4	5	4	4	4	4	4	3	3	3	3	3	3	4	4	3	4	4	4	4	4	4	3	3	3
20	2	165	50	1	2	90	2	30	7	40	6	6	5	7	2	2	2	1	2	5	4	4	4	4	5	4	4	3	4	4	4	2	2	2	2	2	1	2	1	1	4	4	4	2	4	4	3	2	2
20	2	160	50	1	3	20	3	30	3	20	6	7	4	7	2	3	2	1	4	5	1	4	4	5	4	5	4	4	4	5	5	2	3	3	4	2	1	3	3	2	4	4	4	3	4	4	3	3	3
20	1	175	76	2	6	250	7	250	7	60	5	7	7	7	2	1	1	1	2	1	1	1	1	5	5	5	5	5	4	3	4	1	1	1	1	3	2	1	1	4	4	4	4	4	2	4	1	4	2
20	1	178	62	1	7	45	7	30	7	15	7	7	7	7	3	2	2	1	5	2	5	1	4	4	5	5	5	4	3	3	4	2	1	2	2	1	1	1	2	3	3	4	5	4	4	3	4	1	1
20	1	183	74	2	4	90	6	60	7	30	7	7	6	7	1	1	1	2	6	5	4	6	4	4	4	4	4	4	4	4	4	4	3	3	3	2	3	2	2	2	4	4	4	4	4	4	4	3	4
20	2	158	48	2	3	0	4	0	6	60	5	6	7	6	1	7	1	1	1	2	1	3	4	4	4	4	4	4	4	3	4	2	2	1	3	1	1	1	1	1	4	4	4	3	4	4	2	1	2
20	1	180	53	1	3	30	3	60	1	999	4	5	3	5	4	3	4	3	4	4	4	4	3	3	4	4	4	4	4	4	4	3	3	2	2	3	2	2	2	2	4	4	4	4	4	4	2	2	2
20	1	173	68	1	7	50	3	10	7	30	4	4	4	5	3	3	4	3	4	5	4	5	3	4	4	4	4	4	4	4	4	2	3	3	3	3	2	5	3	3	4	4	4	2	4	2	4	3	4
20	1	171	60	1	6	60	4	120	4	60	6	5	6	6	2	2	2	1	2	2	2	2	4	4	4	4	4	4	4	3	3	2	1	2	3	2	2	2	4	2	5	4	3	4	4	4	2	2	2
20	1	180	160	1	4	100	1	0	2	30	4	5	5	6	2	2	2	2	2	4	2	4	4	4	4	4	4	4	4	4	4	1	1	2	2	1	1	1	1	1	4	4	4	3	4	3	3	3	3
20	2	171	50	1	1	0	4	30	6	120	5	5	6	5	3	4	2	3	2	5	4	2	4	4	4	5	4	5	3	3	4	1	2	2	2	2	2	2	2	2	4	4	4	3	4	3	3	3	4
20	1	173	77	1	4	50	3	66	2	66	5	5	6	4	5	4	4	4	5	4	4	4	4	5	4	4	3	4	4	4	4	4	4	4	3	4	3	4	3	4	4	4	4	4	4	3	1	3	4
20	1	170	48	2	2	20	2	20	7	50	4	4	4	4	4	4	4	3	4	4	4	4	3	3	4	4	5	4	4	3	3	3	2	2	5	2	3	2	3	3	4	3	5	3	4	4	3	2	3
20	2	170	135	1	3	30	3	30	3	30	4	6	5	5	4	4	4	4	4	5	4	6	4	4	4	4	4	4	3	2	4	2	3	2	3	2	2	2	2	2	4	4	4	2	4	3	4	3	4
20	2	161	48	1	2	15	3	30	7	40	4	6	5	6	2	2	1	3	2	4	4	4	3	3	3	2	3	3	3	3	3	2	4	2	2	1	1	1	1	2	4	4	4	2	4	4	3	1	2
20	1	182	89	1	4	40	5	20	7	30	4	6	3	5	2	2	1	4	2	4	4	4	3	2	2	3	2	2	3	2	3	3	3	1	2	1	1	1	1	1	4	4	4	2	4	3	2	2	2
20	2	156	42	1	2	30	2	30	7	45	6	7	6	7	2	2	3	2	3	3	2	4	4	4	4	4	4	3	3	4	3	2	3	3	4	2	3	2	1	1	4	4	4	2	4	4	2	1	2
20	1	174	61	1	4	30	6	60	7	60	5	6	6	6	2	2	2	2	5	6	6	6	3	3	3	3	3	3	3	3	3	2	2	2	2	2	2	2	1	2	4	4	4	3	3	3	4	2	3
20	1	172	62.5	1	4	120	6	60	6	60	5	7	7	7	1	7	1	1	1	5	4	4	4	4	4	4	4	4	4	4	4	2	2	2	2	2	2	2	2	2	4	4	4	3	4	3	2	2	2
20	1	181	75	2	2	180	4	180	5	30	7	7	7	7	1	1	1	1	1	1	1	2	3	4	5	5	5	5	5	5	5	1	1	1	1	1	1	1	1	1	5	1	5	5	5	5	1	1	2
20	2	166	60	1	3	45	2	45	7	30	4	5	4	5	2	2	2	2	2	2	2	3	5	4	4	4	3	3	3	4	3	1	2	1	2	2	2	2	1	2	3	4	4	3	4	4	2	1	2
20	1	188	80	1	2	120	3	0	7	30	6	6	5	5	1	2	1	2	2	5	5	5	4	4	4	4	4	4	3	4	4	1	1	1	1	1	1	4	1	1	4	4	3	3	4	3	3	1	3
20	2	158	50	1	4	0	4	30	7	60	4	4	4	4	4	4	4	4	4	4	4	4	999	999	999	999	999	999	999	999	999	999	999	999	999	999	999	999	999	999	3	4	4	3	4	4	3	3	3
20	2	160	46.5	2	4	0	4	40	7	40	4	5	3	5	2	3	2	2	1	4	6	2	4	4	4	4	4	5	5	4	5	1	1	2	4	4	2	1	1	1	2	5	4	4	5	3	2	2	2
20	2	183	78	1	1	0	1	0	3	60	7	7	2	6	2	2	2	2	2	2	2	2	3	4	3	4	4	3	4	4	4	2	2	2	2	2	2	2	2	2	3	4	4	3	4	4	2	2	4
20	2	160	48	2	4	0	6	0	7	30	4	6	2	6	2	2	2	2	2	3	4	2	2	2	2	3	1	3	1	2	3	2	1	2	1	1	1	2	1	1	3	4	4	4	4	2	4	2	1
20	2	168	55	1	6	60	3	60	7	30	4	7	4	7	2	3	1	3	6	7	6	6	3	4	5	5	4	3	3	3	4	1	1	1	2	1	1	4	1	1	4	4	3	4	3	2	4	1	3
20	2	160	50	1	5	0	2	0	6	40	5	6	4	6	4	2	2	2	6	6	6	6	3	4	2	3	3	3	4	2	2	2	2	2	3	1	1	3	2	2	4	4	3	3	3	4	3	3	3
20	2	155	48	1	5	45	2	60	7	60	5	4	4	4	5	4	4	5	4	4	4	4	3	4	3	3	2	4	3	3	3	2	3	2	3	2	3	4	4	3	4	4	3	4	4	3	3	3	3
20	1	168	75	1	1	999	2	999	7	30	2	5	2	6	3	3	2	2	2	2	2	2	4	4	4	4	4	4	4	4	4	2	2	2	3	2	3	3	2	2	4	4	3	3	4	4	2	2	2
20	1	180	72	1	5	120	2	60	7	60	5	6	5	5	3	3	3	3	3	5	5	5	4	4	4	4	4	3	2	4	4	2	2	2	2	2	2	2	2	2	4	4	3	3	3	3	4	2	3
20	2	160	63	1	4	30	2	20	7	60	6	6	5	5	2	2	3	3	3	3	3	3	4	4	4	4	4	4	3	3	4	3	3	2	3	1	2	3	2	2	4	4	3	2	3	3	3	3	3
20	2	160	61	1	2	30	1	30	7	60	3	5	4	6	4	4	4	4	4	4	5	5	3	4	4	4	3	4	4	3	4	2	2	3	3	3	4	3	2	2	3	4	4	2	4	4	4	2	4
20	2	162	63	1	3	30	7	20	7	30	4	5	5	7	3	2	3	1	3	4	4	6	4	4	5	4	5	5	5	4	5	1	2	2	3	1	1	2	1	1	4	3	4	2	5	4	3	1	1
20	1	180	75	1	2	0	2	0	6	60	5	5	5	5	4	2	2	2	3	3	2	2	4	3	4	3	3	4	2	2	3	1	2	2	2	1	3	2	1	3	4	3	4	2	3	3	2	3	2
20	2	162	50	1	3	0	5	20	4	30	4	5	4	4	3	2	3	4	4	3	4	4	2	3	3	2	3	3	3	2	2	3	4	4	3	3	4	3	3	4	4	4	3	4	3	3	4	3	4
20	2	163	46	1	2	0	1	10	7	30	2	5	3	5	2	3	3	2	2	3	6	7	4	4	4	4	4	4	4	3	4	2	2	2	2	2	2	3	2	3	3	4	4	4	4	4	4	3	4
20	1	181	66	1	5	120	1	0	6	30	4	5	5	5	4	3	3	2	4	4	4	5	4	4	4	4	4	4	3	3	3	2	2	2	3	2	3	3	2	2	4	4	3	2	4	3	3	2	3
20	1	175	60	1	2	30	3	30	5	15	2	6	5	5	2	2	2	4	5	6	6	5	4	4	3	4	4	2	4	3	4	2	1	2	2	1	2	1	1	2	4	3	4	2	2	2	4	2	3
20	2	162	60	1	2	0	2	30	7	30	2	5	3	4	4	4	4	4	4	4	5	4	3	3	3	3	3	3	3	3	3	2	2	2	2	3	3	3	2	2	4	3	4	3	4	3	3	3	3
20	2	157	47	1	4	0	3	0	7	30	5	5	3	4	3	4	4	4	3	4	3	4	2	3	4	3	3	3	3	3	3	3	3	1	3	3	3	1	1	3	4	3	4	2	2	2	4	3	4
20	1	183	68	1	2	30	2	120	1	999	4	5	6	5	2	2	2	2	5	6	6	6	3	4	4	4	4	4	4	3	4	2	2	2	2	2	3	2	2	2	4	4	3	3	3	4	5	3	4
20	1	180	70	1	5	30	4	60	7	30	4	4	4	4	4	4	2	4	4	4	4	4	3	4	4	3	4	4	3	3	4	2	2	1	1	1	1	3	1	3	4	4	3	3	3	3	3	2	2
20	2	166	70	1	3	30	4	30	5	15	3	4	4	4	4	2	4	4	5	3	4	4	3	3	4	4	3	3	1	3	3	1	1	1	1	1	1	2	1	1	4	4	3	3	4	3	4	1	3
20	2	161	58	1	5	180	2	120	7	270	1	6	4	6	1	2	2	2	1	2	2	3	4	3	4	4	4	4	3	3	4	3	2	2	3	2	3	1	2	2	3	4	4	4	4	4	2	2	3
20	1	165	50	1	2	0	2	0	3	10	3	4	2	3	3	4	5	3	2	6	2	5	3	2	4	4	5	4	5	5	3	2	2	4	3	3	5	4	3	3	3	4	4	4	4	3	4	4	4
20	2	160	50	2	4	45	5	60	7	120	7	6	6	6	2	2	2	2	5	4	3	4	3	4	3	3	3	4	2	2	3	2	3	2	2	2	2	3	3	2	4	4	3	2	3	2	3	2	3
20	2	158	55	1	4	10	1	10	4	50	5	6	5	5	2	4	3	3	2	5	5	5	3	4	4	2	3	4	4	4	4	2	2	2	3	3	2	2	2	2	4	4	3	4	4	3	3	3	3
20	1	175	140	1	2	120	2	120	7	60	4	7	4	6	1	1	1	1	4	4	1	4	4	3	3	3	3	3	2	3	3	2	2	1	3	1	3	2	1	2	3	3	4	4	4	3	3	1	2
20	1	178	80	1	5	60	4	60	4	60	4	6	4	5	4	5	4	5	6	6	5	4	3	3	3	3	3	3	3	4	3	3	3	2	3	3	3	3	3	3	4	3	3	4	3	3	3	3	3
20	1	181	56	1	4	30	6	20	7	30	5	5	4	5	2	2	2	2	2	3	3	3	4	3	4	3	4	3	4	3	4	2	2	2	3	2	2	2	2	2	4	3	3	3	3	3	2	2	3
20	2	167	47	1	2	10	2	15	7	60	4	4	4	4	1	1	1	1	1	1	1	1	4	4	5	5	5	3	5	3	4	2	1	1	1	1	1	1	1	1	3	3	4	3	5	4	3	1	1
20	1	173	65	1	2	15	5	20	7	40	4	4	5	6	4	4	2	4	4	5	4	6	2	2	4	4	4	4	4	4	4	2	2	2	2	2	2	2	2	2	2	4	4	2	4	4	2	2	2
20	2	170	55	1	2	30	2	60	3	30	3	6	4	6	1	4	3	3	2	4	2	4	3	3	4	3	3	3	4	3	4	1	3	1	3	1	3	2	1	2	3	3	4	3	3	3	3	1	2
20	2	172	55	1	1	0	1	0	6	30	3	3	4	3	5	5	4	3	5	5	5	3	2	2	3	2	2	2	2	2	3	2	2	2	3	3	2	4	2	4	4	3	3	4	4	2	2	4	4
20	2	158	55	1	2	0	2	5	4	20	5	6	6	6	2	2	2	2	4	4	4	4	3	3	3	3	3	4	2	4	4	2	2	2	2	1	1	4	1	1	3	4	3	3	4	3	3	3	2
20	2	160	100	1	1	0	3	30	7	300	7	7	7	7	1	1	1	7	1	1	7	1	5	3	5	5	4	1	3	3	4	2	1	2	3	3	2	2	2	5	2	5	3	4	4	4	1	3	4
20	1	161	53	2	3	0	4	60	7	50	7	7	4	7	1	1	1	1	1	1	5	3	3	4	4	4	4	2	3	5	4	2	2	1	1	1	1	1	1	1	4	3	3	3	5	4	4	2	3
20	2	158	55	1	4	60	5	60	7	120	5	6	4	6	1	2	2	1	2	4	4	4	3	4	5	5	4	4	5	3	4	1	1	1	3	1	1	1	1	1	3	4	3	2	2	3	3	2	3
20	1	175	76	1	7	120	1	120	7	40	4	5	4	5	4	4	4	5	4	4	4	5	3	3	4	4	3	3	2	4	4	3	3	3	4	3	3	3	3	3	4	3	3	3	3	3	3	4	3
20	2	158	45	1	1	0	1	0	7	60	2	5	5	5	2	2	2	2	5	6	5	5	3	3	2	2	2	2	2	2	3	2	4	3	3	2	2	2	2	2	4	2	4	3	4	4	4	2	3
20	1	175	65	1	2	120	6	120	7	180	5	7	7	7	1	1	1	1	1	4	3	5	4	5	5	5	5	5	5	4	4	1	1	3	1	1	1	3	1	1	3	3	4	3	5	3	4	2	3
20	2	164	58.5	1	1	0	1	0	3	20	6	4	3	4	5	4	6	5	5	7	7	7	3	3	3	3	3	3	3	2	3	2	4	2	3	2	3	3	2	2	3	3	4	3	3	3	4	2	3
20	1	177	90	2	7	120	1	0	2	45	4	5	6	6	4	2	2	5	5	6	5	5	2	3	3	3	3	3	2	3	3	1	2	1	2	1	2	2	2	2	4	3	3	2	2	3	3	2	3
20	2	172	85	1	6	40	4	20	7	40	4	4	4	4	3	4	4	4	6	6	4	6	4	4	4	4	4	2	3	3	4	1	3	1	1	1	1	5	1	2	3	3	4	3	3	2	4	3	4
20	1	175	67	1	4	60	4	30	3	20	4	6	5	4	4	4	3	3	4	3	3	3	3	4	3	4	4	3	2	3	3	2	2	2	2	2	2	2	2	2	2	4	4	3	4	3	2	2	2
20	1	171	71	1	4	15	3	30	7	60	2	5	4	4	3	5	4	4	4	4	4	4	999	999	999	999	999	999	999	999	999	999	999	999	999	999	999	999	999	999	3	3	4	3	2	3	3	2	3
20	2	156	46	1	2	0	2	0	7	80	4	4	5	5	4	3	3	3	4	4	4	4	2	3	4	3	3	3	3	3	3	1	2	2	3	3	1	1	1	1	3	3	4	4	2	4	3	2	3
20	2	161	56	1	1	0	2	60	3	90	4	5	4	6	1	1	1	1	1	1	3	1	4	3	4	2	3	4	4	3	3	1	4	2	2	3	2	3	2	3	3	4	3	3	2	2	3	3	4
20	2	153.5	434	1	3	10	2	15	7	30	5	4	6	6	3	3	3	5	6	7	7	7	3	4	4	3	3	3	2	3	4	3	3	2	3	2	2	3	2	2	4	3	3	3	3	3	5	3	5
20	2	165	57	1	4	0	1	10	7	30	3	5	3	4	3	3	3	3	3	4	3	3	2	2	3	3	2	3	2	2	4	3	2	2	2	1	2	3	2	1	4	2	4	2	4	4	3	4	2
20	2	152	65	1	1	0	5	30	2	20	5	6	4	5	1	1	1	1	6	6	6	7	5	5	5	5	5	5	3	2	4	1	1	1	3	1	1	1	1	1	3	3	4	4	4	3	4	2	1
20	2	160	52	1	3	10	2	10	4	15	4	4	3	4	4	4	3	4	5	5	3	6	3	2	3	3	3	4	4	3	4	4	3	3	4	2	3	2	2	1	3	3	4	4	4	2	3	3	4
20	2	160	48	1	2	0	5	60	7	180	7	4	4	7	5	4	2	4	4	5	2	2	3	5	4	4	4	4	4	3	3	3	2	1	3	1	3	3	3	1	3	3	4	4	5	3	3	3	3
20	2	161.9	98	2	3	60	2	60	7	120	5	7	4	5	2	2	2	2	2	4	4	4	4	4	4	4	3	4	3	3	4	2	2	1	2	1	1	2	2	2	3	4	3	3	4	3	2	2	2
20	1	172	59	1	4	60	3	90	7	60	7	7	5	5	3	4	3	3	4	5	4	4	4	4	4	4	4	3	4	4	3	1	2	3	3	2	3	3	3	3	4	3	3	3	3	3	3	3	3
20	2	159	48	2	4	60	1	0	7	100	4	6	6	6	1	1	1	1	1	1	1	1	3	4	3	2	2	3	3	3	3	1	1	1	1	1	1	1	1	1	4	2	4	2	4	3	1	1	1
20	2	164	54	1	1	0	2	10	2	10	4	7	4	6	1	1	1	2	1	1	1	2	3	3	4	3	3	4	2	3	4	1	1	2	1	1	1	2	2	1	3	4	3	4	4	4	4	2	4
20	1	176	67.5	1	4	120	5	180	7	120	3	6	4	4	1	3	2	3	3	6	4	4	3	3	3	3	3	4	3	3	3	2	3	3	3	3	3	3	2	2	3	4	3	4	3	3	3	3	3
20	2	156	56	1	3	0	2	30	7	20	4	5	5	5	4	3	3	4	5	5	5	5	3	3	4	3	3	3	3	3	3	2	2	2	2	2	2	2	2	2	4	3	3	3	4	3	3	2	3
20	2	166	150	1	2	0	2	0	2	30	3	4	5	4	1	2	2	4	5	5	5	4	3	3	3	4	3	2	4	2	3	3	2	2	2	3	4	2	2	2	3	3	4	3	3	3	4	3	3
20	1	178	75	1	2	0	1	0	3	60	6	7	5	5	4	4	5	3	3	4	7	3	2	4	4	3	3	4	4	3	3	4	3	2	4	4	4	2	3	4	3	3	4	3	4	4	3	3	3
20	1	176	75	1	1	0	3	60	7	60	2	2	2	2	2	2	2	2	2	7	7	7	5	5	5	5	4	3	3	4	4	1	2	2	3	2	2	1	2	2	2	4	4	3	4	4	5	2	2
20	1	177	135	1	1	0	1	0	7	60	5	5	4	5	3	3	3	3	5	7	7	7	4	4	4	4	4	3	5	3	4	1	4	1	4	1	1	4	1	4	3	3	4	4	3	3	5	5	5
20	1	175	64	1	1	0	1	0	4	60	3	4	1	4	4	4	4	4	3	4	5	4	3	3	3	3	3	2	3	3	3	3	3	3	3	3	3	3	3	3	4	3	3	2	3	3	4	3	4
20	1	183	63	1	5	120	5	60	5	30	4	4	4	4	5	3	4	5	4	6	6	6	2	3	3	3	3	3	4	3	3	3	4	3	3	4	3	3	3	3	3	3	3	4	3	3	4	3	3
20	2	158	95	2	5	60	7	240	7	360	999	999	999	999	999	999	999	999	999	999	999	999	999	999	999	999	999	999	999	999	999	999	999	999	999	999	999	999	999	999	3	3	3	3	3	3	3	3	3
20	1	176	67	2	3	20	3	50	4	180	4	4	4	4	4	4	4	4	4	3	4	4	3	3	3	3	3	3	3	3	3	1	1	1	1	1	1	1	1	1	3	3	3	3	3	3	1	1	1
20	2	155	45	2	4	30	7	30	7	60	5	5	4	4	3	3	4	4	5	5	4	4	999	999	999	999	999	999	999	999	999	999	999	999	999	999	999	999	999	999	3	3	3	3	2	3	3	3	3
20	2	163	50	1	2	10	6	60	7	60	3	4	3	4	4	5	4	4	5	4	4	4	2	3	3	3	3	3	3	3	3	2	3	3	3	3	3	3	3	3	3	3	3	3	3	3	3	5	3
20	2	158	44	1	1	30	3	60	7	60	4	5	1	5	1	1	1	1	1	4	1	1	3	3	3	3	3	3	1	1	3	1	1	1	1	1	1	1	1	1	3	3	3	1	3	3	2	2	2
20	1	175	55	1	4	0	3	60	7	60	1	1	1	7	1	1	1	1	1	1	1	1	3	3	3	3	3	3	3	3	3	3	1	1	1	1	1	1	1	3	3	3	3	3	3	3	1	3	3
20	2	156	58	1	2	60	2	60	2	60	5	5	4	4	3	3	2	1	2	2	2	1	3	3	3	3	2	3	3	3	3	1	1	1	3	1	1	1	3	3	3	3	3	4	3	3	2	3	3
20	2	173	58	1	2	0	3	30	7	60	6	5	6	6	6	6	3	7	7	7	5	7	1	4	3	4	4	3	3	3	4	2	5	1	4	3	1	5	1	3	3	3	3	4	3	3	3	2	4
20	2	160	55	1	1	0	5	50	5	15	5	5	4	5	3	3	3	4	4	4	3	4	2	3	3	3	3	3	3	3	3	3	2	3	3	2	3	3	3	3	3	3	3	3	3	3	3	3	3
20	2	147	38	1	1	0	4	45	6	20	4	5	5	5	3	3	2	3	2	4	2	2	3	3	3	3	3	3	3	3	3	2	2	2	2	2	2	2	2	2	3	3	3	3	3	3	2	2	2
20	1	175	62	1	2	0	2	30	2	30	4	4	4	4	4	3	3	3	3	3	3	3	3	3	3	3	3	3	3	3	3	2	2	2	2	2	2	2	2	2	3	3	3	3	3	3	2	2	3
20	2	160	46	1	1	0	1	5	2	15	6	4	3	6	2	2	3	2	4	3	4	3	3	3	4	4	3	3	3	3	3	2	2	1	3	2	2	1	2	2	3	3	3	3	3	2	2	2	2
20	1	182	100	1	4	120	4	120	4	60	5	5	6	5	2	2	2	3	5	5	4	5	4	3	4	3	3	3	3	3	3	2	2	3	3	3	3	3	3	3	4	2	3	3	3	3	4	3	4
20	1	176	75	1	2	60	2	60	3	120	4	7	4	7	1	2	1	1	1	4	5	4	3	4	4	3	4	4	3	3	3	2	1	1	2	2	1	3	3	3	3	3	3	2	3	3	3	3	3
20	2	160	64	1	2	60	2	45	2	90	3	4	2	3	6	7	6	6	6	6	6	7	3	2	3	2	3	3	3	2	3	3	4	3	4	3	4	3	3	3	3	3	3	2	2	2	4	4	4
20	2	162	96	1	1	60	1	60	6	60	3	4	4	4	3	3	3	3	4	4	4	4	3	3	3	2	3	3	2	2	3	2	2	2	2	2	2	2	2	2	3	3	3	3	3	3	3	3	4
20	2	150	44	1	1	0	3	30	6	30	4	4	4	4	4	4	4	3	4	5	5	5	3	2	3	3	3	3	3	3	3	1	1	1	1	1	1	2	1	2	3	3	3	4	3	3	3	3	3
20	2	170	50	1	3	50	6	45	7	60	999	999	999	999	999	999	999	999	999	999	999	999	4	4	4	4	4	3	4	3	4	2	2	2	3	1	2	1	3	2	3	3	3	3	3	3	4	3	3
20	1	183	147	1	2	30	2	60	3	60	4	7	6	7	2	1	2	1	4	6	6	5	4	2	3	4	4	3	3	2	3	2	2	2	2	2	2	3	3	3	3	3	3	3	4	3	3	3	3
20	2	158	65	1	2	30	1	0	7	30	4	6	6	7	2	2	2	2	2	2	2	3	4	4	4	4	4	4	4	4	4	1	1	1	1	1	1	1	1	1	3	3	3	3	3	3	4	3	4
20	2	160	54	2	4	0	4	0	4	999	4	4	4	4	4	3	4	4	5	5	5	5	3	3	4	3	3	3	2	3	3	3	3	2	3	3	3	2	2	2	3	3	3	3	3	3	4	2	4
20	1	185	70	1	2	0	4	0	5	60	7	7	5	5	2	3	2	1	2	5	3	4	3	4	4	4	4	4	4	4	4	2	2	2	3	2	2	3	2	2	3	3	3	3	3	3	3	2	3
20	2	163	70	1	3	0	2	20	7	30	5	4	4	4	4	4	4	4	4	4	4	4	3	3	4	3	3	3	3	3	3	3	3	2	3	3	3	3	3	3	3	3	3	2	3	3	3	3	3
20	2	170	71	1	1	0	1	0	7	30	5	6	6	6	6	4	2	2	6	6	6	6	3	3	4	4	3	3	3	3	3	2	3	3	3	1	2	3	2	3	3	3	3	3	3	3	4	3	4
20	2	162	56	2	1	0	3	10	6	10	5	5	4	6	2	2	2	2	3	6	4	5	4	3	3	3	3	3	3	3	3	2	2	1	2	1	1	1	2	1	3	3	3	3	3	3	2	2	3
20	2	160	48	1	1	0	1	0	3	30	4	4	5	5	3	4	2	4	4	6	5	5	3	4	3	3	4	3	3	3	3	1	3	3	3	3	3	4	3	3	3	3	3	3	3	3	3	3	3
20	1	186	58	1	2	30	1	0	7	80	3	6	3	6	1	2	2	2	3	3	2	4	3	3	2	2	2	3	3	3	3	3	2	2	2	1	4	3	1	2	3	3	3	3	4	2	3	2	2
20	2	158	45	1	1	0	1	0	7	20	3	5	4	4	4	3	2	1	4	5	2	4	4	3	4	4	4	3	2	3	4	2	1	1	2	1	3	1	1	1	3	2	4	3	4	3	4	2	3
20	2	156	52	1	2	60	2	60	7	60	5	5	5	5	4	2	1	2	5	5	5	5	3	4	4	4	4	2	4	3	4	2	2	1	2	1	1	1	1	1	4	2	3	4	4	4	4	3	4
20	2	165	50	1	2	30	2	30	6	40	2	5	2	4	2	2	2	2	2	5	5	5	4	4	4	4	3	3	1	1	3	1	1	1	1	1	1	3	1	1	4	3	2	3	3	3	4	3	3
20	2	168	57	1	3	30	6	60	7	40	4	4	4	4	4	4	4	4	6	4	4	7	3	3	3	3	3	3	3	3	3	3	3	3	3	3	2	1	3	3	3	3	3	3	3	3	4	3	4
20	2	157	51	1	3	60	3	60	7	30	4	4	4	4	3	3	3	3	3	4	3	4	3	3	3	2	3	3	3	3	3	2	2	1	2	1	2	1	1	2	3	3	3	3	3	3	3	2	3
20	1	178	140	2	3	0	1	120	7	60	3	3	5	4	3	4	4	3	3	3	3	4	3	2	3	3	2	3	2	2	3	2	2	3	2	2	2	1	2	2	3	3	3	3	3	3	2	2	3
20	2	155	54	1	3	20	5	60	7	60	999	999	999	999	999	999	999	999	999	999	999	999	2	2	3	3	3	3	3	3	3	2	2	2	3	2	2	3	2	3	3	3	3	4	4	4	3	3	3
20	1	160	60	1	4	30	3	30	7	60	7	7	7	7	1	1	1	1	1	1	1	1	5	4	5	4	4	5	5	5	4	2	2	2	2	2	2	1	1	2	2	4	3	4	4	4	1	1	2
20	1	168	80	1	3	60	1	0	6	60	3	5	3	4	3	3	3	3	4	5	3	3	3	3	4	4	4	3	4	3	4	2	2	2	3	2	2	2	2	2	3	3	3	2	2	3	3	3	4
20	2	165	51	2	4	45	3	30	5	30	6	5	6	6	4	3	4	4	7	5	5	7	3	3	4	2	3	3	3	3	3	2	3	3	2	3	2	1	2	3	3	3	3	5	5	3	4	3	4
20	2	161	57	1	3	40	3	40	6	40	3	5	4	4	3	3	3	3	3	3	3	4	3	3	4	2	3	3	3	3	3	1	2	2	2	1	1	2	1	2	3	3	3	3	4	2	2	3	3
20	2	157	48	1	1	30	5	45	7	30	4	5	4	4	4	3	3	4	5	5	4	4	3	4	4	3	3	4	3	3	3	2	2	3	3	2	3	2	2	3	3	3	3	3	4	3	3	2	3
20	1	177	52	1	4	20	1	0	6	20	4	4	3	4	3	4	4	4	4	5	4	4	3	3	4	3	4	3	3	3	3	3	3	2	3	3	4	2	3	3	3	3	3	4	3	3	3	3	3
20	2	164	58	1	1	0	2	30	2	30	5	4	4	4	2	2	1	3	4	6	5	6	3	4	4	3	4	3	3	2	3	1	3	3	4	2	1	2	2	2	3	3	3	3	4	3	4	2	4
20	2	163	47	1	2	10	2	10	2	15	4	5	4	4	2	3	3	2	2	4	3	3	3	3	3	2	2	3	1	1	2	1	3	1	1	1	1	1	1	1	4	3	2	2	2	2	3	2	2
20	2	156	64	1	1	0	1	0	4	15	4	5	2	4	4	3	3	2	4	4	4	4	3	3	3	3	3	3	3	3	3	2	1	2	4	1	1	1	2	1	3	3	3	4	4	4	2	2	3
20	1	168	63	1	6	60	3	60	7	30	5	7	3	5	1	1	2	1	4	4	5	4	4	4	4	4	4	4	4	4	4	1	2	1	3	1	3	2	4	4	3	3	3	3	3	3	3	3	2
20	2	158	60	1	1	0	2	0	7	999	4	5	2	4	4	3	4	1	2	4	4	4	3	2	2	2	2	3	3	2	2	2	2	2	2	1	2	2	2	2	3	3	3	3	3	3	3	2	2
20	1	171	62	2	4	120	4	60	7	60	3	7	7	4	4	5	4	4	3	7	4	4	3	4	5	4	4	3	3	3	3	3	3	3	3	3	3	3	3	3	3	2	4	3	4	3	4	2	3
20	2	174	69	1	3	60	4	60	5	10	6	6	6	6	2	6	3	2	4	4	3	3	3	3	2	4	3	4	4	3	4	2	3	2	3	3	3	4	2	3	3	3	3	3	4	4	3	2	3
20	2	155	58	1	3	20	4	40	7	10	4	5	4	4	2	2	3	3	2	2	3	3	2	2	3	3	2	3	3	3	3	2	2	2	2	2	2	2	2	2	3	3	3	3	2	3	2	2	2
20	2	165	57	1	1	0	1	0	5	60	4	5	4	4	4	4	4	4	5	5	5	5	2	3	2	2	2	2	2	3	2	3	4	3	2	3	3	3	3	3	4	2	3	3	3	3	4	3	4
20	2	152	48	1	4	10	3	10	7	20	4	5	4	4	3	3	3	3	3	4	3	3	3	3	3	3	3	2	3	3	3	2	2	2	2	2	2	2	2	2	3	3	3	4	4	3	3	2	3
20	2	165	52	1	2	0	2	0	3	30	999	999	999	999	999	999	999	999	999	999	999	999	2	2	2	2	2	3	3	2	2	2	2	2	2	2	2	2	2	2	3	3	3	3	3	3	2	2	3
20	2	155	48	2	3	90	1	90	7	300	999	999	999	999	999	999	999	999	999	999	999	999	999	999	999	999	999	999	999	999	999	999	999	999	999	999	999	999	999	999	3	3	3	3	3	3	4	4	5
20	2	166	125	1	1	0	1	0	4	480	4	4	4	4	4	4	4	4	4	5	4	4	3	3	3	3	3	3	3	3	3	3	3	3	4	3	3	4	4	3	3	3	3	3	3	3	4	3	4
20	2	156	40	1	2	45	3	45	7	60	5	5	3	4	1	1	1	4	1	4	4	4	3	3	3	3	3	3	2	2	3	2	2	2	2	2	2	2	2	2	3	3	3	3	3	3	3	2	3
20	2	157	50	1	1	0	1	0	7	60	999	999	999	999	999	999	999	999	999	999	999	999	3	3	4	3	3	3	3	3	3	3	3	3	2	3	3	3	3	3	3	3	3	3	3	3	3	3	3
20	2	155	60	1	1	0	3	30	7	30	999	999	999	999	999	999	999	999	999	999	999	999	3	2	2	2	2	2	2	2	2	2	2	2	2	1	2	2	2	2	3	3	3	3	3	3	4	3	3
20	2	168	60	1	1	0	2	0	4	30	2	4	4	4	6	5	6	5	6	5	6	5	3	3	3	3	3	3	1	1	3	2	4	3	3	2	1	1	1	2	3	3	3	4	3	3	4	3	3
20	2	158	45	1	1	0	1	0	1	999	5	4	2	5	2	1	2	5	4	6	2	7	3	3	4	3	2	3	3	5	4	1	5	4	3	4	5	2	3	4	2	4	3	3	4	3	4	2	3
20	1	165	117	2	1	0	6	180	5	20	4	7	4	5	4	1	1	1	4	1	1	1	3	3	3	3	3	3	3	3	3	3	3	3	3	3	3	3	3	3	3	3	3	3	3	3	3	3	3
20	1	170	130	2	2	60	4	30	7	60	4	4	2	5	4	3	2	2	4	2	2	3	3	3	3	3	3	3	3	3	4	3	3	3	3	3	4	2	4	2	3	4	2	4	4	2	2	2	2
20	2	162	68	1	1	0	1	0	7	40	4	5	4	4	4	5	4	4	4	5	5	6	999	999	999	999	999	999	999	999	999	999	999	999	999	999	999	999	999	999	3	3	3	3	3	3	3	3	4
20	2	160	108	1	3	0	3	0	3	60	3	4	4	4	3	5	4	2	3	4	5	5	2	3	3	4	4	4	3	4	4	3	3	3	4	4	4	3	3	2	4	3	2	4	1	4	4	3	4
20	2	163	45	1	1	0	1	0	5	30	4	4	5	5	4	4	2	4	5	5	6	6	3	3	3	3	3	3	3	2	3	1	3	1	3	1	1	1	1	1	3	3	3	3	3	2	4	3	3
20	2	163	50	1	2	0	2	0	3	20	3	5	5	5	3	3	3	5	4	5	5	5	4	4	5	5	5	3	4	2	4	2	3	2	3	2	2	2	1	1	3	3	3	3	3	3	4	3	4
20	2	166	48	1	1	0	3	60	4	30	5	5	3	5	1	3	2	2	5	3	2	5	3	3	4	4	4	2	3	3	3	1	2	2	2	1	1	2	2	2	3	3	3	3	4	3	3	2	3
20	2	160	47	1	1	60	6	120	7	30	999	999	999	999	999	999	999	999	999	999	999	999	3	3	3	3	3	1	3	3	3	3	3	3	3	3	4	4	3	3	3	3	3	4	3	4	3	3	3
20	2	161	55	1	4	30	4	0	3	30	5	4	4	5	1	4	4	4	3	4	4	4	2	3	3	3	2	3	3	2	3	4	4	4	4	3	4	3	4	4	3	3	3	3	3	4	3	3	5
20	1	180	77	2	4	90	4	60	7	30	4	6	5	5	2	2	2	2	4	4	4	4	3	3	3	4	3	3	3	3	3	2	2	1	3	2	1	2	3	2	3	3	3	3	3	3	3	3	3
20	1	170	54	1	3	120	2	30	7	30	5	6	5	5	2	2	2	2	4	4	4	4	3	3	3	3	3	3	3	4	4	2	2	2	2	2	2	2	2	2	3	3	3	3	3	4	2	2	3
20	1	170	60	1	4	50	4	50	4	30	4	4	4	5	3	3	3	3	3	3	4	3	3	3	4	4	3	4	3	3	3	2	3	2	3	2	2	2	3	3	3	3	3	3	4	3	3	3	3
20	2	163.5	48	1	2	0	6	0	7	120	4	5	5	5	2	2	2	2	3	2	2	4	3	2	3	2	2	2	2	1	2	2	3	2	2	2	1	1	1	1	3	3	3	3	4	3	2	2	3
20	1	183	76	2	2	10	4	30	6	60	5	4	4	4	2	2	4	5	5	6	6	5	3	3	3	3	3	2	4	3	3	3	3	3	3	3	3	4	3	4	3	3	3	3	4	3	4	3	4
20	1	170	78	1	4	30	1	0	4	50	4	5	4	3	3	3	2	2	4	5	5	5	2	3	4	3	3	4	3	3	4	2	2	2	2	2	1	2	3	3	3	3	3	2	3	3	3	3	3
20	2	168	62	1	2	0	2	0	5	60	5	5	5	4	5	4	4	4	6	5	5	6	2	2	2	2	2	2	2	2	2	2	2	1	2	2	2	2	2	2	3	3	3	1	3	3	4	3	3
20	2	162	53	2	1	0	1	0	4	30	4	4	4	7	4	4	4	4	4	4	4	3	3	3	3	3	3	3	3	3	3	1	3	2	1	1	1	1	1	1	3	3	3	2	3	3	3	2	3
20	2	175	54	1	1	0	1	0	7	20	5	5	5	5	1	1	1	1	1	1	1	1	2	1	3	3	3	3	4	4	3	3	4	2	2	2	3	1	2	1	3	3	3	3	3	3	2	2	2
20	2	160	62.5	2	1	0	1	0	4	20	5	5	3	5	3	3	3	3	3	5	3	5	2	2	3	2	2	2	2	2	2	2	3	2	3	2	2	2	2	2	4	3	2	4	3	4	2	2	2
20	1	180	70	1	3	30	3	30	4	15	4	5	4	5	1	2	3	2	5	6	5	6	4	4	4	4	4	4	2	3	3	1	3	1	3	1	1	2	1	1	4	2	3	4	4	4	3	2	3
20	2	159	62	1	2	0	1	0	6	20	4	4	3	2	3	4	2	2	4	3	2	2	3	2	4	4	4	4	2	3	2	1	2	2	3	3	2	2	1	1	2	4	2	3	1	4	1	1	2
20	1	163	49	1	1	0	1	0	6	10	4	5	3	4	4	4	3	4	4	4	4	4	3	3	3	3	4	3	3	2	3	2	2	3	4	2	1	4	3	2	3	2	3	3	3	3	4	2	3
20	1	169	49	1	2	90	1	0	1	666	6	4	3	2	2	2	5	4	4	7	2	5	4	1	3	3	3	1	2	1	3	2	2	3	3	3	3	2	5	4	2	3	3	2	1	3	5	4	3
20	1	172	73	2	6	80	2	30	2	50	4	4	4	5	5	4	5	4	5	5	5	5	3	2	3	3	3	3	2	3	4	3	2	3	3	3	4	3	3	2	2	2	4	2	2	3	4	3	3
20	2	158	45	1	2	60	5	60	6	30	3	5	2	4	1	5	1	1	3	5	4	4	2	2	2	2	2	2	2	2	2	2	2	2	2	2	2	2	3	2	2	3	3	2	2	3	2	3	3
20	1	178	80	1	4	240	3	240	7	30	4	4	4	4	4	4	4	4	5	4	4	4	3	3	3	2	3	3	2	2	1	1	1	1	3	1	1	2	1	1	2	3	3	3	3	3	3	3	4
20	1	173	70	1	5	60	4	60	7	120	5	5	6	5	2	2	2	3	4	4	4	4	3	3	3	3	3	3	3	3	3	2	2	2	2	2	2	2	2	2	3	3	2	3	3	3	2	2	2
20	1	189	81	1	4	60	6	60	7	10	4	5	5	5	3	3	3	3	3	3	3	4	3	4	4	4	4	4	3	4	4	2	2	3	3	2	2	1	2	2	3	2	3	2	3	3	4	3	3
20	2	163.5	50	1	3	60	1	0	7	60	3	4	5	4	6	4	5	4	7	5	5	7	3	3	3	3	3	3	3	3	3	5	4	3	3	3	3	3	3	3	3	2	3	2	3	2	5	4	5
20	1	168	84	1	2	80	2	30	5	30	3	4	4	4	2	1	3	1	3	3	3	3	2	2	3	3	3	3	3	3	3	2	2	1	3	2	2	2	2	2	3	2	3	2	3	2	3	2	3
20	1	173	130	1	4	20	5	20	7	30	2	4	4	4	4	2	2	2	4	6	6	6	3	3	3	2	3	3	2	2	3	2	2	2	2	2	2	3	2	2	2	3	3	3	4	3	4	4	4
20	2	155	70	2	4	0	3	0	5	999	4	4	4	4	4	4	3	3	5	5	5	5	3	3	3	3	3	3	3	2	3	3	2	3	3	2	2	2	2	2	3	3	2	2	3	3	4	3	4
20	2	165.5	51.2	1	4	20	4	40	7	60	3	3	3	2	4	5	5	5	5	5	5	5	2	2	2	1	1	2	3	2	3	4	3	4	3	2	4	3	4	2	2	3	3	4	3	3	4	4	4
20	2	167	67	1	1	0	3	30	6	90	4	5	2	5	4	2	2	2	4	4	5	5	2	3	4	2	2	3	3	2	3	1	2	2	2	2	2	2	2	2	2	3	3	3	4	4	2	2	2
20	2	153	47	1	2	0	1	0	7	60	4	4	2	4	4	4	4	4	4	5	5	5	2	2	3	2	2	3	3	2	3	1	2	3	4	2	3	1	2	1	2	3	3	3	3	3	4	4	3
20	2	163	54	2	1	0	1	0	7	60	4	6	4	6	1	2	2	2	1	4	2	2	3	4	4	4	4	2	4	2	4	2	2	2	2	3	2	2	1	2	1	3	4	4	3	3	3	2	2
20	2	159	53	2	2	30	1	0	7	30	4	4	3	4	3	3	3	3	5	5	5	5	4	4	4	4	4	4	4	3	4	2	2	2	2	2	2	2	2	2	3	2	3	2	2	3	4	2	3
20	2	160	49	1	2	0	2	20	3	20	6	2	2	2	2	2	2	2	2	2	2	2	4	4	4	4	4	4	4	4	4	4	2	4	4	4	2	4	2	2	2	4	2	3	3	3	2	2	3
20	2	160	41	1	1	0	1	0	7	999	4	5	5	6	2	1	1	1	4	4	1	5	2	1	3	4	4	3	3	4	4	1	2	1	1	1	1	2	1	1	2	2	4	4	4	4	3	2	3
20	2	168	45	1	1	0	1	0	1	999	4	5	6	6	5	4	4	4	7	6	6	6	3	3	3	4	3	4	4	4	3	3	5	3	3	3	2	2	2	3	2	2	4	4	3	4	3	3	3
20	1	185	75	2	4	90	2	30	7	30	3	4	4	4	5	4	4	4	4	4	4	4	3	2	3	2	2	3	3	3	2	1	3	2	3	1	2	2	3	2	2	3	3	4	3	4	3	3	3
20	2	160	45	1	2	20	3	50	7	60	4	4	4	4	4	4	4	2	6	6	6	6	3	2	3	2	3	2	2	2	2	2	2	2	2	2	2	2	2	2	2	2	4	5	3	3	4	2	3
20	2	158	53	1	5	0	5	30	7	30	4	4	4	4	2	3	3	3	3	5	5	5	999	999	999	999	999	999	999	999	999	999	999	999	999	999	999	999	999	999	3	2	3	3	3	3	4	3	3
20	2	165	60	1	1	0	1	0	7	30	999	999	999	999	999	999	999	999	999	999	999	999	3	3	4	3	3	3	3	3	3	1	2	1	2	1	1	1	1	1	3	3	2	3	3	2	3	1	2
20	1	170	70	2	6	60	3	30	7	60	5	5	6	5	2	2	2	2	6	4	4	5	4	4	4	3	4	3	3	2	3	3	4	3	4	2	4	2	3	3	3	3	2	3	3	3	3	2	3
20	2	165	104	1	5	30	5	60	6	20	4	4	4	6	4	4	6	6	7	6	7	7	2	2	2	2	2	2	3	2	2	3	5	3	4	4	4	5	3	3	3	3	2	3	4	4	5	5	4
20	2	163	50	1	2	0	6	0	7	60	4	5	3	6	1	1	1	1	1	5	1	1	3	4	4	3	3	4	4	4	4	1	1	1	1	1	1	1	1	1	4	3	1	3	2	1	4	4	4
20	1	161	48	1	1	0	4	15	4	15	5	4	5	7	1	1	1	1	5	6	6	6	2	2	3	2	3	2	2	3	3	2	2	2	2	1	1	2	1	1	3	2	3	2	3	1	4	1	4
20	2	164	115	2	3	0	6	10	7	300	4	4	4	6	4	2	1	5	5	6	4	5	4	3	4	4	4	3	3	3	3	2	2	2	2	3	3	5	3	3	3	3	2	2	4	4	3	2	3
20	2	153	50	2	2	30	2	0	7	80	4	3	3	5	3	6	3	4	7	7	7	7	3	3	4	3	3	3	3	3	4	2	3	3	3	3	2	3	3	3	2	3	3	2	2	3	4	3	3
20	2	175	52	1	2	50	1	0	7	40	4	5	5	5	1	2	2	1	5	5	5	5	3	2	3	2	2	2	3	2	2	2	1	2	2	2	1	1	2	2	3	2	3	5	3	5	2	2	2
20	2	158	54	1	1	0	2	90	4	40	5	5	3	4	3	2	3	3	4	5	4	5	3	2	4	3	2	3	3	2	3	2	1	2	2	2	2	1	1	1	3	2	3	1	2	3	4	1	4
20	2	157	53	1	2	0	2	30	4	30	5	4	4	4	1	4	2	2	5	5	4	5	3	2	3	3	3	2	3	2	3	1	3	3	3	1	2	2	1	2	2	3	3	3	3	3	4	3	3
20	2	170	64	1	3	0	1	0	3	999	5	4	4	4	3	2	2	4	5	6	4	6	3	3	3	3	3	3	2	2	3	2	3	2	4	2	2	4	2	2	3	2	3	3	2	3	3	3	4
20	1	168	60	1	3	60	5	60	5	60	1	6	5	5	1	1	1	1	5	5	1	1	3	2	4	3	3	3	3	1	3	1	1	1	3	1	1	1	1	1	3	3	2	4	3	2	1	1	1
20	2	168	75	1	2	30	3	10	6	40	5	3	4	5	5	5	4	5	6	7	7	5	3	3	3	2	3	2	3	2	3	4	3	2	4	2	4	4	3	3	3	2	3	3	2	2	5	4	4
20	2	160	57	1	4	0	2	0	7	60	4	4	4	4	4	4	4	4	4	4	4	4	2	3	3	2	3	3	1	3	3	1	3	2	3	1	1	1	1	1	3	2	3	3	3	3	4	3	3
20	2	158	94	1	2	10	2	10	2	30	3	4	4	4	3	3	3	3	4	4	4	4	3	2	3	3	3	3	3	2	2	3	3	2	3	4	3	3	3	3	3	3	2	3	3	3	4	3	3
20	2	157	49.6	1	1	0	1	0	7	20	4	4	3	5	1	1	1	3	5	7	7	7	3	3	3	3	2	4	2	1	2	2	1	1	1	1	1	1	2	1	3	2	3	4	2	4	5	5	5
20	1	181	56	1	2	120	1	0	7	20	4	7	7	7	1	1	1	7	7	7	1	7	1	1	2	2	3	5	4	1	3	1	1	1	1	1	1	1	1	1	5	1	1	1	3	1	5	1	5
20	2	163	47	1	3	45	4	30	7	30	4	5	4	4	3	3	3	3	3	2	2	3	3	3	3	3	2	3	3	2	2	2	2	2	2	2	2	2	1	1	2	2	3	3	3	3	2	1	2
20	2	152	90	1	1	0	5	0	7	60	7	5	4	4	4	4	4	4	4	4	4	4	4	3	4	3	3	3	3	3	3	2	2	2	3	2	2	2	2	2	2	2	3	3	3	3	3	3	3
20	2	165	50	1	1	0	1	0	7	60	5	6	5	5	1	1	1	2	1	4	5	5	5	5	5	4	3	4	3	4	4	1	1	1	2	1	1	1	1	1	2	1	4	2	4	2	4	1	4
20	2	153	50	1	1	0	3	0	4	30	1	3	6	5	7	4	1	5	6	7	1	7	2	2	5	2	2	2	2	2	2	2	2	2	2	2	2	2	2	2	3	1	3	5	2	3	1	1	1
20	2	162	45	2	1	0	2	10	7	60	6	6	4	6	2	3	2	3	7	5	5	5	999	999	999	999	999	999	999	999	999	999	999	999	999	999	999	999	999	999	3	2	2	2	3	2	3	2	4
20	1	173	56	1	4	50	6	50	7	50	3	4	5	5	4	3	5	5	3	3	5	5	3	2	3	2	2	2	4	2	2	4	4	5	5	5	4	3	4	5	3	2	2	3	3	2	4	4	4
20	2	169	65	2	3	30	2	30	6	20	4	4	4	6	3	4	4	1	6	6	5	6	3	4	3	3	3	3	3	4	3	1	3	1	1	1	1	3	1	2	2	2	3	2	3	3	3	1	3
20	1	183	80	1	3	0	3	0	7	30	2	4	3	4	3	4	3	3	4	3	3	3	3	2	3	2	2	2	2	2	2	2	1	2	2	2	2	2	1	2	3	2	2	4	5	4	2	2	1
20	2	168.4	70	1	6	30	6	30	6	60	7	7	4	7	1	1	4	5	4	1	4	5	4	3	4	4	3	2	4	4	5	1	2	1	3	3	3	4	1	2	2	2	3	2	3	3	4	3	3
20	2	160	48	1	1	0	2	0	5	30	7	4	4	5	7	3	3	5	7	7	7	7	2	1	2	2	2	2	2	1	3	2	4	2	3	2	1	4	2	4	2	2	3	2	3	3	5	3	5
20	2	153	38	2	1	0	1	0	7	60	4	4	4	4	4	4	4	5	5	6	6	6	2	2	3	3	3	2	3	3	3	2	2	2	3	3	3	3	3	3	2	2	3	3	3	3	4	4	4
20	1	175	60	1	1	0	1	0	7	60	3	5	3	4	3	3	3	3	5	5	5	5	4	2	4	4	3	2	3	2	3	2	3	2	2	2	2	1	1	1	3	2	2	2	3	3	4	2	4
20	2	162	44.5	1	1	0	2	0	7	90	4	5	4	4	2	2	1	2	5	3	3	2	4	3	4	4	3	3	1	3	3	1	2	1	2	1	1	1	1	2	3	2	2	3	3	2	2	2	2
20	1	170	52	1	1	60	3	60	4	30	4	4	1	3	4	4	4	4	4	4	4	4	3	2	5	3	2	4	1	2	4	2	1	1	2	1	4	1	1	1	3	1	3	1	4	1	3	1	3
20	2	165	48	1	1	0	2	20	7	20	3	4	3	4	2	2	1	2	3	2	2	2	3	3	3	3	3	3	3	3	3	1	2	1	1	1	1	1	1	1	2	2	3	3	3	3	3	1	2
20	2	155	45	1	1	0	2	45	6	10	2	4	2	3	3	2	2	2	5	4	5	5	3	2	3	3	2	3	1	1	3	1	1	1	1	1	1	1	1	1	3	2	2	4	2	3	3	2	3
20	2	163.5	48	1	2	0	6	0	2	10	4	5	5	6	2	2	1	3	3	4	4	4	2	2	2	2	2	2	2	1	2	2	2	2	2	2	1	2	1	2	2	2	3	3	2	3	2	2	3
20	2	160	55	1	2	0	2	0	1	999	4	2	1	3	2	2	1	2	2	1	1	2	2	2	2	2	3	2	1	2	2	2	2	2	2	3	2	2	2	2	2	3	2	2	3	2	2	2	2
20	2	160	45	1	1	0	4	15	5	30	3	4	3	4	4	4	4	4	5	5	5	5	2	1	3	2	2	2	2	1	3	3	2	3	4	2	2	3	3	3	3	2	2	3	2	1	3	3	2
20	2	160	56	1	3	20	3	20	4	20	7	7	4	4	2	4	4	4	2	5	4	4	3	4	4	2	2	3	2	3	3	2	3	1	2	1	1	3	2	2	2	2	2	3	2	3	2	2	2
20	1	188	100	2	7	80	2	60	7	60	4	4	5	4	5	5	5	4	5	7	7	7	3	3	3	3	3	3	3	3	3	2	3	3	3	3	3	3	3	3	2	2	2	2	3	2	5	2	5
20	2	160	50	1	1	60	3	60	7	68	4	5	4	5	4	4	3	4	4	4	5	5	3	3	4	3	3	2	2	3	3	3	3	2	3	4	2	2	2	3	2	2	2	4	3	2	2	4	3
20	1	178	62	1	1	0	1	0	7	60	2	2	2	2	2	2	2	2	4	6	4	4	2	2	3	2	2	2	2	2	2	2	2	2	2	2	2	2	2	2	2	2	2	4	3	3	2	2	2
20	2	164	96	2	2	0	4	60	7	60	4	5	5	5	2	2	2	3	5	5	4	5	3	3	3	3	3	2	2	3	3	2	2	2	3	2	2	2	2	2	2	2	2	3	2	2	3	1	3
20	1	178	120	1	2	30	2	0	3	20	2	5	4	4	3	3	4	4	4	4	4	4	2	2	2	2	2	2	2	2	2	2	2	2	2	2	2	2	2	2	2	2	2	3	2	3	3	2	2
20	1	165	55	1	1	0	1	0	2	999	4	4	4	4	4	4	4	7	7	4	7	4	3	2	3	2	2	2	2	3	2	2	2	2	2	4	2	2	4	2	2	2	2	2	3	2	3	2	2
20	1	180	230	1	3	30	2	0	7	30	2	5	3	4	4	4	5	5	4	4	4	7	1	3	5	1	2	4	1	1	3	3	4	1	3	1	1	4	1	1	2	2	2	4	1	3	5	5	5
20	2	163	50	1	4	0	5	0	7	60	5	5	3	5	2	2	2	2	2	5	2	5	3	3	4	4	3	4	4	3	3	1	1	1	1	1	1	1	1	1	2	2	2	2	2	2	4	4	4
20	2	164	40	1	3	120	2	120	5	30	2	4	4	4	4	3	3	4	5	5	5	6	2	3	4	4	3	3	3	2	4	2	2	2	2	2	1	2	2	2	2	2	2	2	2	2	4	4	4
20	1	170	58.5	1	1	0	6	30	6	30	3	5	3	4	4	3	3	3	3	4	3	5	2	1	2	1	1	2	1	1	2	2	2	1	1	1	2	1	1	1	2	2	2	4	3	3	2	2	1
20	2	158	47	1	1	0	3	20	7	60	4	4	4	5	4	4	4	4	4	7	6	5	3	2	4	2	2	2	1	3	2	1	2	1	2	1	1	3	1	1	1	2	2	5	4	3	4	2	2
20	2	166	102	1	1	0	1	0	4	30	2	4	3	4	2	3	3	2	4	5	4	5	3	3	4	3	3	2	4	2	2	1	2	3	3	2	2	3	2	2	1	2	2	4	4	4	3	3	3
20	2	160	40	1	2	0	2	0	7	60	2	6	1	4	4	4	4	2	5	4	5	5	3	3	3	4	3	2	2	2	4	2	3	2	4	3	3	2	3	3	3	1	1	1	1	1	4	5	5
20	1	180	142	1	5	60	4	60	7	120	4	6	4	5	2	2	1	2	2	2	2	2	3	4	4	2	2	2	1	1	2	3	3	2	3	1	2	3	1	2	2	1	2	3	2	2	4	2	3
20	1	179	75	1	6	15	6	15	6	15	4	4	4	4	4	4	4	4	4	4	4	5	3	3	1	1	1	1	1	1	3	1	1	1	1	1	1	1	1	1	1	2	2	5	3	4	3	2	3
20	2	162	54	1	1	0	6	40	6	40	4	5	5	4	4	4	3	3	5	4	3	4	3	2	3	3	2	2	2	2	2	1	2	2	2	2	2	3	1	2	3	1	1	3	2	3	3	2	3
20	2	150	100	1	1	0	1	0	7	20	3	4	4	4	4	4	4	4	5	6	5	5	3	2	3	2	2	2	1	1	2	2	1	2	1	2	1	1	1	1	2	1	2	1	2	1	3	1	3
20	2	154	60	1	2	0	2	10	7	10	4	4	4	4	4	4	4	4	4	4	4	4	3	3	3	2	2	2	1	1	3	1	1	1	2	1	1	1	1	1	1	1	3	2	2	2	2	1	2
20	2	171	60	1	6	60	4	60	4	15	5	6	3	6	4	3	4	6	5	6	6	6	3	1	1	1	1	1	1	1	1	1	3	1	1	1	1	1	1	4	2	1	1	3	2	1	4	1	1
20	1	173	63	1	1	0	1	0	7	10	1	1	1	1	1	1	1	1	1	7	1	1	1	1	3	1	1	1	1	1	1	1	1	1	4	1	1	1	1	1	1	1	1	5	1	1	4	1	1
20	1	176	67	1	2	0	4	30	7	60	4	4	5	1	4	1	1	1	7	7	7	7	4	4	4	4	4	5	3	4	4	1	1	1	1	1	2	1	1	1	1	1	1	1	1	1	5	1	5
20	2	160	52	1	1	0	2	60	5	30	2	5	4	4	2	1	1	2	2	2	2	3	3	2	2	2	2	2	1	2	2	1	1	1	2	1	1	2	1	1	1	1	1	2	3	1	3	1	4
20	1	168	50	1	2	10	1	0	7	30	1	4	1	3	1	5	6	4	6	6	6	5	1	1	3	1	1	1	1	1	1	1	3	1	1	1	1	1	1	1	1	1	1	4	3	1	4	4	3
20	2	170	57	1	1	0	3	0	4	60	4	4	2	4	5	4	1	6	7	7	7	7	3	3	4	2	3	2	3	2	3	1	1	1	3	1	1	3	1	1	1	1	1	3	2	3	5	4	5
21	2	155	55	2	3	30	3	40	7	60	999	999	999	999	999	999	999	999	999	999	999	999	3	3	3	3	3	3	3	3	2	3	2	2	2	2	2	2	2	2	999	999	999	999	999	999	999	999	999
21	1	173	79	2	7	120	7	120	1	999	4	6	4	6	3	4	3	4	3	4	5	4	3	3	4	4	4	4	3	3	4	2	2	1	1	1	1	1	1	1	999	999	999	999	999	999	999	999	999
21	1	179	68	1	2	999	4	60	7	30	2	2	2	2	2	2	2	2	3	3	3	3	3	2	2	2	2	2	2	2	2	1	2	2	2	2	2	2	2	2	999	999	999	999	999	999	999	999	999
21	1	175	72	2	4	60	6	60	7	240	4	5	5	4	4	4	3	2	4	3	3	3	3	3	3	3	3	3	3	3	3	2	2	2	2	2	2	2	2	2	999	999	999	999	999	999	999	999	999
21	1	170	62	1	4	60	6	120	7	120	5	7	5	6	2	1	1	3	4	4	4	4	999	999	999	999	999	999	999	999	999	999	999	999	999	999	999	999	999	999	999	999	999	999	999	999	999	999	999
21	1	177.6	62	1	6	90	6	70	7	60	7	6	6	6	2	6	6	6	6	6	6	6	999	999	999	999	999	999	999	999	999	999	999	999	999	999	999	999	999	999	999	999	999	999	999	999	999	999	999
21	1	177	72	1	4	90	4	60	3	20	4	4	4	4	2	2	4	4	2	4	4	4	999	999	999	999	999	999	999	999	999	999	999	999	999	999	999	999	999	999	999	999	999	999	999	999	999	999	999
21	1	165	55	1	3	0	5	60	7	120	6	5	5	5	2	2	2	2	4	6	6	6	3	3	4	4	3	3	3	3	3	3	2	3	4	3	3	3	3	3	999	999	999	999	999	999	999	999	999
21	2	163	60	1	3	60	3	60	4	60	2	4	4	4	2	1	1	1	4	4	4	4	3	3	1	2	2	2	2	2	2	3	1	1	2	2	2	2	2	2	999	999	999	999	999	999	999	999	999
21	1	160	55	1	1	0	5	10	7	100	3	4	2	5	6	3	6	4	7	7	5	4	3	3	3	3	3	3	3	3	3	2	3	3	3	3	3	3	3	3	999	999	999	999	999	999	999	999	999
21	2	158	45	1	2	20	2	20	7	50	6	6	6	6	3	2	2	2	2	3	3	3	999	999	999	999	999	999	999	999	999	999	999	999	999	999	999	999	999	999	999	999	999	999	999	999	999	999	999
21	2	165	45	1	3	0	1	60	7	60	5	5	4	4	1	4	4	4	5	4	4	4	999	999	999	999	999	999	999	999	999	999	999	999	999	999	999	999	999	999	999	999	999	999	999	999	999	999	999
21	2	165	50	1	1	0	1	0	7	60	4	4	4	3	4	4	4	4	4	5	4	4	2	4	3	3	3	3	3	3	3	3	4	3	3	3	3	3	3	3	999	999	999	999	999	999	999	999	999
21	2	163	62	1	1	0	1	0	7	60	3	3	3	3	3	3	3	3	3	3	3	3	999	999	999	999	999	999	999	999	999	999	999	999	999	999	999	999	999	999	999	999	999	999	999	999	999	999	999
21	2	160	48	2	2	0	3	0	6	60	4	4	4	4	4	4	4	4	4	4	4	5	999	999	999	999	999	999	999	999	999	999	999	999	999	999	999	999	999	999	999	999	999	999	999	999	999	999	999
21	2	160	47	1	2	15	2	15	6	16	4	4	4	4	5	4	4	4	4	4	5	4	3	3	3	3	2	3	3	3	3	3	3	2	3	2	3	4	3	3	999	999	999	999	999	999	999	999	999
21	2	160	55	1	2	0	2	30	5	20	4	5	5	4	4	3	2	3	4	3	4	3	3	3	3	3	3	3	3	3	3	3	3	3	3	3	3	3	3	2	999	999	999	999	999	999	999	999	999
21	2	165	50	1	1	0	1	0	7	20	4	4	4	4	3	4	2	1	3	4	4	4	3	3	3	3	3	3	3	3	3	2	2	1	3	3	3	2	3	3	999	999	999	999	999	999	999	999	999
21	2	151	52	1	2	0	2	0	4	30	4	4	3	4	5	3	2	4	6	6	6	6	3	3	3	2	3	3	3	2	2	1	3	1	2	1	1	4	1	1	999	999	999	999	999	999	999	999	999
21	1	182	62.5	1	6	60	3	10	7	30	5	6	6	6	2	2	2	2	2	2	4	2	3	3	4	3	3	3	2	2	3	2	2	2	3	2	2	2	2	2	999	999	999	999	999	999	999	999	999
21	2	153	55	2	3	60	3	60	6	30	7	7	7	7	1	1	1	1	1	1	1	4	5	5	5	5	5	5	5	5	5	1	1	1	3	1	1	1	1	1	999	999	999	999	999	999	999	999	999
21	2	150	43	1	2	0	4	30	7	60	3	5	5	5	5	5	5	5	5	5	5	5	4	4	4	4	4	4	4	4	4	1	3	3	4	4	1	5	4	4	999	999	999	999	999	999	999	999	999
21	1	181	112	2	3	30	3	30	3	30	5	7	3	7	2	2	2	2	2	2	2	2	3	3	4	4	3	4	4	4	4	2	2	2	2	2	2	2	2	2	999	999	999	999	999	999	999	999	999
21	2	163	44.7	1	1	0	1	0	7	30	4	6	3	5	3	4	3	6	3	5	5	6	4	3	3	3	4	4	3	3	3	3	3	3	1	2	3	1	3	3	999	999	999	999	999	999	999	999	999
21	1	180	70	1	1	0	1	0	7	60	5	2	4	4	5	7	5	4	5	7	5	7	999	999	999	999	999	999	999	999	999	999	999	999	999	999	999	999	999	999	999	999	999	999	999	999	999	999	999
21	2	160	48	1	1	180	6	30	7	60	4	6	4	4	1	1	4	4	1	4	4	4	999	999	999	999	999	999	999	999	999	999	999	999	999	999	999	999	999	999	999	999	999	999	999	999	999	999	999
21	2	155	50	1	5	0	5	60	5	30	5	5	3	3	5	5	5	5	5	5	5	5	999	999	999	999	999	999	999	999	999	999	999	999	999	999	999	999	999	999	999	999	999	999	999	999	999	999	999
21	2	157	46	1	1	0	2	0	7	30	4	4	4	4	4	4	4	4	5	4	4	4	3	2	3	2	3	3	3	3	3	1	3	3	4	1	1	1	3	3	999	999	999	999	999	999	999	999	999
21	2	159	37	1	1	0	1	0	6	20	4	4	4	4	4	4	4	4	5	4	4	4	3	3	3	3	3	3	3	3	3	3	3	3	3	3	3	3	3	1	999	999	999	999	999	999	999	999	999
21	1	177	70	1	4	60	3	60	5	60	4	4	4	3	2	3	2	4	4	4	2	4	3	3	3	2	3	4	3	3	3	3	3	3	3	3	3	4	3	3	999	999	999	999	999	999	999	999	999
21	1	173	79	1	1	0	4	100	5	60	5	4	4	4	4	4	4	4	4	4	4	4	999	999	999	999	999	999	999	999	999	999	999	999	999	999	999	999	999	999	999	999	999	999	999	999	999	999	999
21	1	180	150	2	3	0	3	0	4	70	4	4	4	4	4	4	2	2	4	6	5	5	3	3	4	4	4	3	2	3	4	1	2	1	3	2	2	2	1	2	999	999	999	999	999	999	999	999	999
21	2	167	65	1	1	0	1	0	7	30	5	4	5	4	3	4	4	4	5	4	5	4	3	3	3	3	3	3	3	4	3	3	3	3	3	3	3	3	3	3	999	999	999	999	999	999	999	999	999
21	1	168	75	1	1	0	1	0	1	999	7	7	7	7	1	1	1	1	1	1	1	7	5	5	5	5	5	5	5	5	5	1	1	1	1	1	1	1	1	1	5	5	5	5	5	5	1	1	1
21	2	165	94	1	1	0	1	0	7	60	7	7	7	7	1	1	3	1	3	3	3	3	5	5	3	3	3	3	1	3	5	1	3	1	1	1	3	1	1	1	5	5	5	3	5	2	3	2	2
21	1	175	63	1	5	60	4	50	4	20	7	7	7	7	1	2	2	2	4	5	5	3	5	5	5	5	5	5	5	5	5	1	1	1	1	1	1	1	1	1	5	5	5	5	5	5	3	1	2
21	1	182	136	1	1	0	3	20	7	60	5	6	5	5	1	2	6	3	5	7	1	5	1	4	4	5	3	5	5	2	2	2	2	3	1	2	2	2	4	2	4	5	5	5	4	5	5	5	2
21	2	153	96	1	1	0	1	10	4	30	4	4	6	5	2	1	1	1	1	1	1	1	4	4	4	4	4	5	2	4	3	2	4	2	4	2	1	2	2	3	5	4	5	3	4	4	3	2	2
21	2	156	48	1	1	0	1	0	5	40	1	7	4	6	1	1	2	1	1	1	1	4	1	5	5	5	4	5	4	4	5	2	2	2	1	2	1	3	2	1	5	5	4	3	5	4	2	2	2
21	2	164	52	2	4	0	3	30	7	30	5	7	4	6	1	2	3	1	1	4	3	1	3	5	5	5	5	5	5	5	5	2	1	1	2	1	1	1	1	2	5	4	4	4	4	4	1	1	1
21	1	185	72	2	5	180	2	60	6	40	6	6	6	6	1	1	1	1	5	5	5	5	4	4	4	4	4	4	4	4	4	1	1	1	1	1	1	1	1	1	5	4	4	1	3	1	4	1	3
21	2	159	46	2	1	0	1	0	7	30	6	7	7	7	2	2	2	2	2	3	3	2	4	5	4	4	3	5	4	4	4	2	3	2	2	2	1	5	1	2	5	4	4	2	3	3	2	1	2
21	2	160	60	1	3	0	3	0	1	999	7	7	7	7	1	1	1	2	3	3	4	2	3	3	3	3	3	2	1	1	2	1	1	1	1	1	1	3	1	1	4	4	5	4	3	2	2	1	2
21	1	172	77	1	6	75	3	90	7	30	3	7	6	7	1	1	1	1	1	1	1	1	5	5	5	5	5	5	1	3	4	1	1	1	1	1	1	2	1	1	4	4	4	4	4	3	1	1	1
21	1	182	75	1	5	90	3	30	2	30	4	5	5	5	4	2	2	3	3	4	4	4	3	4	4	4	4	4	4	4	4	2	2	2	3	2	2	2	2	2	4	4	4	3	3	3	3	2	2
21	2	165	100	1	2	60	1	120	4	120	5	5	4	5	3	3	3	3	3	3	3	5	4	4	4	4	4	4	4	4	4	4	4	2	3	2	2	2	2	2	4	4	4	4	4	4	4	2	3
21	1	178	78	1	5	30	6	20	6	60	7	7	6	6	1	2	2	4	4	5	5	5	4	4	4	4	4	4	4	4	4	3	3	3	4	2	3	2	2	2	4	4	4	1	5	1	3	2	3
21	2	160	51	2	5	50	3	50	2	10	5	5	4	5	2	2	3	3	3	4	4	4	3	3	3	3	3	3	3	3	3	2	2	2	2	1	2	2	3	1	4	4	4	4	4	4	3	2	4
21	1	181	102	1	4	90	6	70	7	30	5	5	5	5	1	1	2	2	1	4	4	5	3	4	4	4	4	4	4	4	4	2	1	2	2	1	1	2	1	1	4	4	4	4	4	4	2	2	2
21	2	158	45	1	3	30	4	20	7	180	4	5	5	5	3	4	4	4	4	4	4	4	3	3	4	4	3	3	3	3	3	2	3	3	4	2	3	3	3	3	4	4	4	3	3	3	3	3	3
21	1	174	62	2	4	90	7	60	6	20	7	7	7	6	1	1	1	1	1	5	2	5	4	5	5	4	5	5	4	4	4	1	1	1	2	1	1	1	1	1	4	4	4	2	4	2	2	1	1
21	2	162	55	2	5	20	3	20	7	50	4	6	4	6	1	1	2	2	1	2	2	2	3	4	4	4	3	4	4	4	4	2	1	1	1	1	1	1	1	2	4	4	4	4	4	4	3	2	1
21	2	168	54	1	1	0	1	0	4	30	6	6	5	6	3	3	2	3	3	6	7	6	1	1	3	2	2	2	2	2	3	2	4	3	2	1	3	2	2	2	4	4	4	2	3	2	4	2	4
21	1	173	62	1	4	60	3	60	7	120	1	4	3	6	1	1	2	2	4	6	6	6	4	4	3	4	3	4	4	3	4	2	3	3	2	2	2	2	2	2	4	3	5	2	3	2	4	2	4
21	1	184	83	2	6	50	6	60	6	20	6	6	5	5	2	2	2	2	2	2	2	2	4	4	3	3	3	4	4	3	2	2	2	2	2	2	3	2	2	2	4	4	4	2	3	3	2	2	2
21	2	167	60	1	2	0	2	0	7	60	6	6	6	6	2	2	2	6	6	6	6	6	3	2	4	4	2	2	4	2	2	3	2	4	4	4	4	2	4	2	4	4	4	2	4	4	4	2	4
21	2	160	52	1	2	10	1	30	7	60	4	6	4	5	2	3	3	3	1	4	3	4	4	4	5	5	4	3	3	4	5	2	1	2	2	1	1	2	1	2	3	5	4	3	5	4	2	2	2
21	2	168	120	1	4	60	5	60	5	30	4	4	3	3	3	3	3	3	4	3	3	3	1	4	4	4	4	4	1	4	4	1	1	1	1	1	1	1	1	1	4	4	4	1	3	1	2	1	1
21	2	163	55	1	1	0	1	0	7	20	6	4	4	4	2	5	5	3	4	5	5	5	1	2	2	3	2	2	1	1	2	3	4	2	3	2	1	4	1	3	4	4	4	4	4	4	2	2	2
21	2	160	65	1	3	10	3	60	7	180	1	5	5	4	3	2	2	1	3	4	5	1	5	4	5	5	2	4	4	4	4	2	1	1	2	2	1	1	1	1	3	4	4	4	4	3	2	1	1
21	2	170	50	1	2	30	4	30	5	999	7	4	7	7	2	2	4	2	1	3	2	6	3	4	2	2	3	4	4	3	3	1	2	2	3	4	4	3	2	3	4	5	2	5	3	3	3	3	3
21	2	155	86	1	2	20	1	0	7	80	6	5	2	4	2	2	1	1	2	5	4	5	4	3	3	3	3	4	2	3	3	1	2	2	2	2	2	2	2	2	3	4	4	4	2	4	3	2	2
21	1	107	80	1	4	30	4	30	1	999	5	4	4	6	4	3	2	3	4	4	3	3	4	3	4	4	3	4	4	3	4	2	2	1	1	1	1	1	1	1	3	4	4	2	3	3	4	4	4
21	1	183	180	1	5	360	6	360	7	720	4	5	4	5	3	3	3	2	4	3	3	4	4	4	4	4	4	4	3	3	4	2	2	2	2	2	2	2	1	1	3	4	4	2	2	3	2	1	2
21	2	173	60	1	5	180	4	120	7	90	1	7	2	6	1	1	1	1	1	3	1	2	5	5	5	5	5	4	2	1	4	1	1	1	1	1	1	1	1	1	3	4	4	3	4	3	1	1	1
21	2	161	58	1	6	60	3	60	6	60	5	6	5	6	1	1	1	1	1	3	1	2	4	1	5	4	3	1	3	1	1	2	2	1	2	1	4	3	4	2	4	3	4	3	4	4	1	2	1
21	1	176	68	2	7	70	1	0	1	10	4	4	6	4	1	1	1	1	4	2	1	1	5	3	3	3	3	3	3	3	4	1	1	1	1	1	1	1	1	1	3	4	4	3	1	1	4	1	1
21	1	190	100	1	2	40	2	20	4	60	3	5	4	5	4	2	2	2	5	5	6	7	4	4	4	4	4	4	4	4	4	2	2	2	2	2	2	2	2	2	3	4	4	2	3	3	4	2	4
21	1	176	125	2	7	120	7	120	8	15	1	3	4	4	2	4	2	2	4	6	5	5	3	3	4	3	3	4	3	3	4	1	2	1	3	1	1	1	1	1	4	3	4	3	3	3	4	4	4
21	1	180	95	1	6	90	4	60	7	30	5	6	7	4	2	2	1	2	4	3	1	2	4	4	4	4	4	5	5	4	3	1	2	1	1	1	1	2	1	1	2	4	4	1	3	3	3	1	3
21	2	156	83	2	4	60	5	30	3	10	4	4	4	3	2	3	4	2	2	4	4	4	3	3	4	3	3	3	3	3	3	1	2	1	2	1	2	2	1	2	3	3	4	3	4	2	3	3	3
21	1	170	60	1	1	0	3	0	5	30	3	5	4	4	4	3	4	4	4	3	4	4	4	4	4	4	4	4	4	4	4	3	2	2	2	2	2	2	2	2	2	4	4	4	4	4	2	2	2
21	2	158	54	1	2	30	6	60	7	60	6	6	5	6	2	2	2	2	3	5	5	5	3	2	3	2	2	3	2	2	2	1	1	1	2	1	1	1	1	1	4	3	3	3	4	4	3	2	2
21	2	153	88	2	4	30	4	60	7	60	4	5	2	4	2	2	2	1	5	5	4	5	3	4	4	4	4	1	4	3	4	2	1	1	3	1	1	1	1	1	4	3	3	3	4	3	4	1	2
21	1	180	85	1	4	60	3	60	6	60	5	5	5	5	2	2	2	1	2	4	4	4	3	1	4	4	4	4	2	4	3	2	2	3	3	3	3	1	2	3	4	3	3	3	5	4	3	1	2
21	2	172	54	1	1	0	2	0	1	20	5	4	6	2	3	2	2	2	2	2	1	2	2	3	3	4	4	2	2	3	2	2	2	2	2	2	2	2	3	3	2	4	4	2	4	4	3	3	4
21	1	183	105	2	6	0	6	0	6	40	5	5	5	5	3	2	2	3	4	4	4	4	4	4	4	4	4	3	4	4	4	2	2	1	2	1	1	1	1	1	4	3	3	3	3	4	4	2	2
21	1	172	90	1	1	0	3	30	7	30	4	5	5	5	4	5	3	3	4	4	3	6	2	3	4	3	3	4	3	3	3	2	2	1	2	1	1	1	1	4	3	3	4	5	4	5	2	2	1
21	1	181	85	1	6	60	7	60	7	60	4	5	5	5	2	2	2	2	4	4	4	4	3	3	4	3	3	3	3	3	4	2	2	2	2	2	2	2	2	2	3	3	3	2	4	3	3	3	3
21	1	165	67	1	5	60	1	0	7	60	4	4	4	4	2	2	2	2	5	4	4	4	3	3	3	3	1	3	1	1	1	1	1	1	1	1	1	1	1	1	3	3	3	3	3	3	3	1	3
21	2	162	100	1	3	40	3	40	7	60	2	4	4	4	2	3	3	2	3	4	4	5	3	3	3	3	3	3	3	3	3	2	2	2	3	2	1	1	1	1	3	3	3	3	3	3	3	2	2
21	1	180	70	1	3	40	2	0	7	40	5	5	3	5	2	3	5	5	3	3	5	5	999	999	999	999	999	999	999	999	999	999	999	999	999	999	999	999	999	999	3	3	3	3	3	3	3	4	4
21	1	168	70	1	1	0	3	60	7	30	2	4	3	3	2	4	4	2	4	6	6	6	3	2	3	2	2	2	3	2	3	3	4	2	3	2	2	2	2	2	2	3	4	2	2	2	2	2	2
21	2	158	41.5	2	1	0	2	0	7	50	4	4	6	4	2	3	3	2	6	6	5	4	2	3	3	4	4	3	3	3	4	1	2	1	2	1	1	2	1	2	3	3	3	3	3	3	3	2	3
21	2	163	57	1	1	0	1	0	1	999	5	5	7	5	2	2	2	2	4	4	2	2	4	2	3	2	2	3	3	1	3	3	4	5	3	1	5	3	3	3	3	2	4	4	2	3	4	4	3
21	1	174.5	78	1	7	60	1	0	7	30	5	6	5	5	2	2	2	2	2	4	2	4	3	3	4	4	4	4	4	3	4	1	1	1	2	1	1	1	1	1	3	3	3	3	3	3	3	2	3
21	2	158	58	1	4	20	4	20	7	45	4	5	3	4	4	5	4	4	5	5	4	4	999	999	999	999	999	999	999	999	999	999	999	999	999	999	999	999	999	999	3	3	3	3	3	3	3	3	3
21	1	180	73	1	1	0	1	5	7	40	4	5	4	6	4	4	4	4	4	4	5	4	3	3	3	3	3	1	3	3	3	2	1	2	3	3	1	3	3	3	3	3	3	4	3	3	3	3	3
21	1	172	121	2	6	90	3	90	6	120	7	7	6	7	2	1	1	2	7	4	2	4	5	5	5	5	5	5	1	5	5	2	1	1	1	1	2	1	1	1	2	5	2	2	2	2	2	1	3
21	2	168	70	2	2	0	3	0	7	30	4	5	5	6	4	3	3	3	3	5	5	5	3	3	4	3	2	2	3	2	2	4	2	1	4	1	2	1	1	2	2	4	3	3	4	4	4	1	3
21	2	162	46	1	3	30	4	30	4	30	4	4	4	4	4	4	4	5	4	4	4	5	3	3	3	3	3	3	3	4	4	3	3	3	4	4	2	4	3	4	3	3	3	4	4	3	4	4	3
21	2	160	60	1	4	30	1	0	7	60	5	5	5	5	3	3	3	3	5	3	4	5	2	1	1	1	2	1	3	2	2	1	1	1	3	1	1	1	1	1	3	3	3	3	3	3	3	2	3
21	2	156	41	2	2	0	3	0	7	60	4	4	4	4	2	2	2	2	2	4	4	4	3	3	4	3	3	3	3	3	3	2	2	2	3	2	3	2	3	2	3	3	3	4	3	3	3	3	3
21	2	168	52	1	3	90	3	30	6	60	5	5	5	7	1	1	1	3	2	3	2	3	3	3	4	4	4	4	3	4	4	1	2	2	2	1	2	2	2	2	3	3	3	3	3	2	3	2	2
21	1	179	69	1	3	20	4	40	6	60	2	5	5	4	2	2	2	2	2	2	2	2	3	3	4	3	3	2	3	2	2	2	2	3	2	3	2	2	2	2	3	3	3	2	4	3	2	2	2
21	2	168	52	1	4	60	1	0	6	10	4	5	3	4	3	3	1	3	4	5	5	5	2	3	4	4	4	4	2	2	4	2	1	1	1	1	1	1	1	1	2	4	3	1	2	2	4	2	3
21	2	161	48	1	4	20	5	15	7	30	4	7	1	5	1	1	1	1	1	5	1	5	3	4	3	3	3	3	4	2	4	1	2	1	2	1	2	1	1	2	3	3	3	4	3	3	3	2	2
21	1	175	70	1	3	20	4	20	7	30	4	5	4	4	2	3	2	2	4	4	2	4	3	3	3	3	3	3	3	3	3	1	1	1	1	1	1	1	1	1	3	3	3	3	3	3	2	1	1
21	1	166	65.5	2	1	0	1	0	7	60	4	4	4	5	4	4	4	4	4	5	5	5	2	2	3	3	3	3	2	2	3	2	2	2	2	2	2	2	2	2	3	3	3	3	3	3	4	3	3
21	2	160	45	1	1	60	1	30	7	30	4	5	4	5	2	2	2	2	5	5	4	4	4	3	4	5	4	3	2	3	4	1	2	1	1	1	1	3	1	1	3	3	3	2	4	2	3	1	3
21	2	158	96	1	1	0	1	0	7	20	4	4	4	7	4	4	4	4	4	4	7	5	3	2	3	3	3	3	3	3	3	3	3	3	3	3	3	4	3	4	3	3	3	3	3	3	5	3	3
21	1	170	75	1	2	10	2	10	6	28	1	5	3	5	1	1	1	1	1	1	1	1	1	3	3	2	3	4	4	3	5	1	1	1	1	1	1	1	2	2	3	3	3	4	4	5	2	2	2
21	2	156	49	1	2	10	3	40	2	20	4	6	6	6	2	5	2	3	3	4	5	4	3	3	4	4	4	3	4	2	3	2	2	2	4	2	2	3	3	2	3	4	2	3	3	3	3	2	3
21	2	156	88	1	2	0	1	0	4	15	1	6	1	4	2	2	1	1	1	2	1	4	3	3	3	3	3	3	3	1	3	2	1	1	3	1	1	1	1	1	3	3	3	3	3	3	3	1	3
21	2	158	52	2	4	60	3	30	2	30	5	4	4	5	4	4	4	5	5	4	5	5	999	999	999	999	999	999	999	999	999	999	999	999	999	999	999	999	999	999	3	3	3	3	3	3	3	3	3
21	2	155	47	1	1	0	3	20	7	30	4	5	5	5	3	3	3	3	5	5	5	6	3	4	3	3	4	2	3	3	3	2	3	2	4	3	2	4	2	4	3	3	3	2	4	2	4	1	4
21	1	175	73	1	4	80	4	40	6	20	4	6	6	6	2	2	2	2	2	3	6	4	3	3	4	3	4	3	3	2	3	1	4	2	3	2	2	2	2	2	3	3	3	4	3	2	4	3	3
21	2	163	57	1	2	60	3	90	3	30	3	4	2	5	2	2	1	1	2	5	1	5	3	3	4	3	3	3	2	2	3	2	2	3	3	2	2	1	2	2	4	3	2	3	4	3	4	3	3
21	1	177	63.7	1	3	10	3	38	6	30	4	5	5	5	4	2	2	2	4	4	3	4	3	3	4	3	3	3	4	3	4	3	3	3	3	2	1	2	3	2	3	3	3	3	3	3	2	2	2
21	2	160	52	2	1	0	1	0	6	60	5	3	2	4	5	5	6	5	5	6	6	5	4	3	4	4	4	4	5	5	4	3	3	4	4	3	3	4	3	2	3	3	3	4	3	3	3	3	3
21	2	163	61	1	1	0	3	0	7	30	4	3	3	4	4	4	3	4	5	6	5	5	2	2	4	3	3	3	2	2	3	3	2	2	3	1	2	3	2	2	4	3	2	3	3	4	4	3	4
21	2	165	50	1	3	0	2	0	1	60	1	6	3	2	2	2	2	2	1	2	2	2	4	4	4	4	4	4	1	4	4	2	1	2	1	1	1	2	1	1	3	3	3	4	4	3	2	3	3
21	1	176	73	1	1	0	1	0	1	999	3	2	3	6	3	2	2	5	2	3	2	2	3	4	3	2	2	3	3	2	3	4	3	2	2	2	2	2	3	3	3	3	3	3	5	2	3	4	2
21	2	165	60	1	1	0	4	60	7	120	4	7	6	7	2	2	2	2	2	2	2	5	3	4	4	3	3	3	1	2	1	1	1	1	1	1	1	1	1	1	3	3	3	3	4	3	2	1	1
21	2	167	56	1	3	60	4	20	4	25	4	5	4	4	2	3	4	2	4	4	2	2	3	3	3	3	1	3	3	1	3	1	1	1	1	1	2	1	1	3	2	5	2	4	4	3	2	3	3
21	1	177	160	1	3	30	3	30	7	30	2	5	3	4	3	2	2	2	5	5	4	5	3	3	4	3	3	3	2	2	4	2	2	2	3	2	2	2	2	2	3	3	3	3	3	3	3	3	5
21	2	168	50	2	1	0	3	0	7	60	4	6	4	5	2	2	2	2	2	2	2	2	3	3	3	3	3	3	3	3	3	1	1	1	1	1	1	1	1	1	3	3	3	3	3	3	2	1	2
21	1	173	57	1	3	120	2	10	6	30	2	4	5	4	2	2	1	1	2	2	4	1	3	3	4	3	3	3	2	2	3	1	2	2	2	3	2	3	1	1	3	3	2	4	3	3	2	2	3
21	1	183	85	1	3	60	3	20	7	120	1	4	4	4	1	1	2	2	1	1	3	2	2	3	3	4	2	2	2	2	2	2	2	2	2	3	2	2	2	3	2	3	3	2	3	3	2	3	3
21	2	162	50	1	1	0	1	0	7	20	3	4	1	5	3	2	4	3	3	3	4	7	3	1	2	2	3	1	3	2	2	2	2	2	4	2	4	2	3	1	3	2	3	3	3	2	3	4	2
21	2	162	48	1	2	0	3	0	6	999	3	5	4	6	3	3	2	3	2	4	3	2	3	3	3	3	3	3	3	3	3	2	4	2	2	2	2	4	1	4	2	3	3	4	3	4	2	4	2
21	1	170	70	1	4	0	3	30	4	30	4	5	4	4	4	3	3	3	3	3	3	3	3	3	4	3	4	3	2	3	4	2	2	1	3	1	1	2	1	1	3	3	2	3	4	4	2	1	2
21	1	170	55	1	2	0	2	20	5	30	2	4	4	4	3	1	1	1	6	4	4	5	3	3	3	3	3	3	3	2	3	1	1	3	3	1	1	1	1	1	3	3	2	3	2	3	4	2	4
21	2	158	45	1	5	120	4	90	7	30	7	7	7	7	1	1	1	1	4	4	4	4	3	3	4	3	4	2	3	5	4	1	1	1	1	1	1	1	1	1	3	2	3	5	4	3	3	1	3
21	1	180	80	1	6	120	6	120	7	30	5	6	5	5	1	1	1	2	1	5	4	5	4	4	4	1	1	3	1	3	1	4	2	1	1	1	1	1	1	1	4	3	1	2	4	3	3	1	4
21	2	160	65	1	3	20	3	30	7	40	4	5	6	5	2	4	2	2	5	3	3	2	3	4	4	4	4	4	4	4	4	2	3	2	3	4	2	4	2	4	4	2	2	2	4	2	4	2	2
21	2	166	46.5	1	1	0	2	0	3	60	4	3	2	2	4	6	5	5	4	6	5	6	2	3	3	3	3	2	1	1	2	1	4	1	3	3	1	5	1	4	3	2	3	3	3	3	4	3	4
21	2	167	50	1	1	0	3	30	7	30	4	3	3	4	3	3	4	3	5	5	5	5	2	2	4	2	3	2	3	3	2	3	3	3	4	4	3	3	4	2	3	2	3	3	3	2	4	4	4
21	2	165	110	1	1	0	3	20	7	60	3	4	4	4	3	3	3	3	4	4	4	4	4	4	4	4	4	3	2	3	4	2	2	2	2	2	1	2	1	2	3	2	3	2	4	2	3	3	3
21	2	163	53	1	2	90	1	0	2	999	3	4	4	4	3	4	3	3	4	3	3	4	3	3	3	3	3	3	2	3	3	2	1	1	2	1	2	2	2	1	3	2	3	2	2	3	3	1	3
21	2	158	57	1	1	0	1	0	4	30	4	4	4	4	1	3	2	2	2	2	3	2	3	3	3	3	3	3	3	3	3	2	2	2	2	1	2	1	2	2	2	3	3	3	3	3	2	1	2
21	1	170	62	1	4	5	2	30	2	10	5	4	4	4	4	4	4	4	5	4	4	4	3	2	3	3	3	3	2	3	3	2	2	3	3	3	3	3	2	2	3	2	3	2	3	4	3	4	2
21	2	155	50	1	2	90	1	0	7	15	5	4	3	5	2	1	1	1	7	6	5	6	3	2	4	3	2	3	1	2	2	2	1	2	2	1	2	1	1	1	4	1	3	2	2	3	4	1	5
21	2	165	168	1	1	0	1	0	1	999	3	3	3	3	5	5	4	5	4	5	4	4	3	2	2	2	2	3	4	2	2	4	4	4	4	4	4	4	4	4	2	3	2	3	3	2	4	4	4
21	2	168	52	1	1	0	5	20	6	15	1	5	5	3	1	1	1	4	1	1	1	4	3	3	3	3	3	1	3	1	3	2	2	1	2	1	1	1	1	1	1	3	3	3	3	3	1	1	1
21	1	180	70	1	6	90	6	30	7	60	5	5	5	4	2	4	2	2	2	5	2	5	3	3	3	3	4	4	4	3	3	2	2	2	2	2	2	3	2	2	3	2	2	3	3	3	4	2	3
21	2	165	97	1	1	0	3	0	7	60	4	5	4	4	3	3	2	1	4	4	5	5	3	2	4	3	1	1	1	1	3	1	2	2	1	1	1	1	1	1	2	2	3	4	3	3	3	3	3
21	1	180	125	1	4	30	4	30	7	30	2	2	4	6	2	2	2	6	2	5	6	6	4	4	2	2	2	3	2	2	2	4	2	1	2	2	3	2	1	1	3	1	3	2	2	3	3	1	4
21	2	158	48	1	1	0	1	0	7	60	4	4	2	4	2	2	2	1	2	4	4	4	3	2	3	3	2	3	2	3	2	1	2	1	2	1	2	1	1	1	2	2	3	4	3	2	4	3	4
21	1	168	65	2	4	40	3	10	7	60	2	6	5	7	1	2	2	2	3	5	4	6	3	2	4	3	2	4	1	2	3	1	2	3	4	1	1	3	1	1	2	2	3	1	4	4	3	1	3
21	2	163	66	1	1	0	4	0	3	999	4	4	6	4	5	4	1	5	5	4	1	1	2	2	3	3	4	4	5	4	4	4	4	4	5	3	2	4	4	4	1	2	4	4	4	3	2	3	3
21	1	176	80	2	2	0	4	0	7	60	2	4	1	3	4	3	4	2	4	4	3	3	3	3	3	2	2	1	3	1	3	3	3	2	2	2	1	2	3	2	2	1	3	2	4	3	2	2	3
21	2	160	55	1	1	0	1	0	7	30	4	3	3	4	4	3	4	3	3	5	5	5	2	1	3	1	2	1	2	1	2	1	3	2	2	2	1	3	2	1	3	1	2	2	3	3	2	1	3
21	1	173	80	1	2	0	2	0	6	60	3	3	4	3	5	4	3	3	4	5	4	4	3	2	3	2	2	3	4	2	2	2	2	1	2	2	2	2	2	1	2	2	2	4	4	3	3	2	1
21	1	177	66	1	6	35	1	0	4	30	7	7	6	6	2	2	2	2	3	3	3	3	3	4	4	2	4	2	4	4	4	2	2	2	4	2	1	2	2	2	2	2	2	4	3	4	4	3	2
21	2	156	43	1	1	30	1	30	6	20	4	4	4	5	2	4	3	4	4	4	4	4	1	2	2	2	2	2	2	2	2	3	3	2	2	2	2	2	2	2	2	2	2	2	2	3	4	3	4
21	2	150	46	1	5	0	1	0	7	120	3	3	3	3	4	4	4	2	6	7	7	7	3	3	2	2	2	2	3	2	3	2	2	2	2	2	2	1	2	1	2	2	2	2	2	3	3	4	4
21	1	182	80	1	4	30	4	30	7	30	3	3	5	2	5	4	4	1	5	6	7	7	2	1	2	3	4	3	1	1	1	1	1	1	2	1	2	1	1	1	3	1	2	5	3	2	5	3	5
21	1	173	105	1	3	0	3	45	7	30	1	1	5	3	7	7	5	7	7	7	7	7	1	1	1	2	2	3	2	2	2	1	3	2	2	2	2	4	2	2	1	2	2	4	2	2	4	4	4
21	2	163	48	1	3	0	2	0	4	60	4	5	3	4	4	5	5	5	4	6	6	6	3	3	3	4	2	3	2	3	3	1	2	1	4	1	2	5	3	3	1	1	2	1	2	2	5	4	5
21	2	173	55	1	3	999	1	0	7	20	3	4	5	3	4	3	3	3	4	5	5	5	3	2	3	3	3	2	2	1	3	2	3	2	3	1	1	1	1	1	1	1	2	4	1	3	3	2	2
21	1	178	75	1	7	0	1	0	2	999	1	2	1	1	1	2	1	1	1	1	1	1	999	999	999	999	999	999	999	999	999	999	999	999	999	999	999	999	999	999	1	1	1	1	1	1	1	1	1
21	2	158	38	1	1	0	1	0	7	60	1	1	1	1	7	7	7	7	7	7	7	7	1	1	2	2	1	1	2	1	2	2	5	3	5	4	4	3	4	3	1	1	1	1	1	1	5	5	5
21	2	163	98	1	2	0	3	0	6	20	1	3	1	1	1	1	1	1	1	4	4	4	1	1	3	1	2	1	1	2	1	1	1	1	1	1	1	1	1	1	1	1	1	1	1	1	3	2	3
21	2	152	48	1	2	0	1	0	7	60	5	5	5	4	4	3	3	2	5	3	2	5	999	999	999	999	999	999	999	999	999	999	999	999	999	999	999	999	999	999	1	1	1	1	1	3	1	1	1
21	2	163	100	1	1	0	1	0	7	999	1	1	1	2	7	6	6	6	7	6	7	6	1	2	2	1	1	1	2	1	2	4	4	4	3	3	2	3	3	3	1	1	1	1	1	1	5	5	5
22	1	180	72	1	4	60	1	60	7	60	5	6	5	6	1	2	2	3	2	4	2	4	3	3	3	3	3	3	3	3	3	2	3	3	3	3	3	3	3	3	999	999	999	999	999	999	999	999	999
22	2	150	117	1	4	10	4	10	7	60	4	4	4	4	2	2	4	4	2	4	4	4	999	999	999	999	999	999	999	999	999	999	999	999	999	999	999	999	999	999	999	999	999	999	999	999	999	999	999
22	1	178	72	1	6	120	7	60	7	20	999	999	999	999	999	999	999	999	999	999	999	999	5	4	3	3	3	3	3	3	3	4	3	3	3	3	3	3	3	3	999	999	999	999	999	999	999	999	999
22	2	162	116	1	2	10	2	10	5	70	999	999	999	999	999	999	999	999	999	999	999	999	999	999	999	999	999	999	999	999	999	999	999	999	999	999	999	999	999	999	999	999	999	999	999	999	999	999	999
22	2	155	50	1	3	0	2	0	2	999	4	4	4	4	4	4	4	4	5	5	5	5	999	999	999	999	999	999	999	999	999	999	999	999	999	999	999	999	999	999	999	999	999	999	999	999	999	999	999
22	2	160	50	1	3	0	3	80	6	40	5	5	5	5	1	1	2	6	5	4	3	7	4	4	5	5	5	5	5	4	4	3	1	1	1	1	1	1	1	1	5	5	5	3	5	3	3	1	2
22	2	159	80	2	1	0	1	0	4	30	999	999	999	999	999	999	999	999	999	999	999	999	999	999	999	999	999	999	999	999	999	999	999	999	999	999	999	999	999	999	4	4	5	4	4	5	4	3	2
22	1	181	75	2	3	30	4	60	7	60	6	6	6	6	2	2	2	2	2	2	2	2	4	4	4	4	4	4	4	4	4	2	2	2	2	2	2	2	2	2	4	5	3	2	4	4	2	2	2
22	1	173	65	2	6	20	6	20	7	40	6	6	6	6	2	2	2	2	2	2	2	2	4	4	4	4	4	4	3	4	4	1	1	1	1	1	1	1	1	1	4	4	4	4	4	4	2	2	2
22	2	160	48	2	2	20	2	20	6	30	4	7	6	7	1	7	1	1	1	1	2	1	5	5	5	5	5	4	3	5	4	1	1	1	1	5	1	1	1	1	3	5	4	5	5	4	2	3	2
22	1	183	76	2	4	60	4	60	6	20	1	7	7	7	3	1	1	1	3	1	3	4	4	4	4	4	3	5	3	4	4	2	2	2	3	2	2	1	4	3	3	5	4	3	4	2	3	2	2
22	1	178	75	1	6	90	3	60	7	15	7	7	7	7	1	1	1	1	3	3	2	4	4	4	4	4	4	4	4	4	4	2	2	2	2	2	2	1	1	1	4	4	4	3	4	4	3	1	2
22	2	156	49	2	1	0	5	60	5	30	4	7	6	5	4	3	3	2	3	3	3	2	5	5	4	5	4	3	4	5	5	3	2	2	3	2	2	3	4	2	4	4	4	4	4	4	3	3	2
22	1	165	61	1	4	90	4	70	7	180	4	6	6	5	4	4	4	4	4	4	4	5	3	4	4	4	4	4	4	3	4	2	3	2	3	2	3	3	2	3	4	4	4	2	4	3	3	1	3
22	2	165	60	1	2	0	1	0	6	30	4	6	6	5	1	1	1	1	1	1	4	2	3	4	4	4	4	4	4	4	4	2	2	2	3	2	2	2	2	2	4	4	4	3	4	4	2	2	2
22	1	172	60	1	1	0	6	30	7	50	4	5	5	5	3	3	3	2	3	3	3	3	3	3	3	3	3	4	3	3	3	2	2	2	2	2	2	2	2	2	3	4	4	3	4	3	2	2	2
22	2	170	60	1	3	30	4	0	5	60	6	7	5	5	3	3	3	3	1	3	3	2	4	4	3	4	4	4	4	4	4	2	2	2	2	2	2	2	2	2	4	3	4	4	3	3	2	2	3
22	2	161	61	1	6	60	6	60	7	50	7	7	5	7	1	2	1	2	3	3	3	3	4	5	4	4	4	4	4	4	4	2	2	1	2	2	2	2	2	2	4	3	4	2	4	2	2	2	2
22	2	164	47	1	3	20	3	20	3	20	5	5	6	6	2	2	2	2	2	2	2	2	4	4	5	4	3	4	3	3	3	1	1	1	2	1	1	1	3	1	3	4	4	3	4	4	2	1	2
22	2	163	55	1	4	0	3	60	7	60	4	5	5	5	4	2	3	3	5	5	5	5	3	3	3	3	3	2	1	3	4	1	3	1	4	2	2	3	1	1	3	4	3	3	4	4	4	2	4
22	2	164	60	1	1	0	2	0	2	60	5	5	4	5	1	1	1	1	4	2	3	6	2	2	3	1	2	1	2	1	2	1	1	1	1	1	1	1	1	2	4	3	3	2	4	4	3	1	2
22	1	175	73	1	3	60	3	60	3	30	4	6	5	6	1	2	2	2	3	4	2	4	3	4	4	3	3	3	2	2	3	2	3	2	2	2	3	2	2	2	3	3	4	4	4	3	3	2	3
22	1	175	65	1	5	70	6	70	3	79	5	7	6	6	2	3	1	2	4	5	5	6	5	3	3	3	2	4	3	5	4	2	4	3	4	1	5	5	2	3	3	3	4	3	4	2	4	1	3
22	2	165	45	1	4	20	3	30	7	60	5	5	6	5	3	3	3	3	3	3	3	4	2	3	4	3	4	3	2	2	3	3	3	3	3	1	3	2	1	2	2	4	4	3	4	4	2	2	2
22	2	168	57.5	1	7	30	7	30	7	20	6	5	4	6	1	1	1	1	1	4	6	4	4	3	3	3	3	3	3	3	3	2	1	1	2	1	1	1	1	2	3	3	3	4	3	3	3	3	3
22	2	154	44	1	1	0	1	30	5	30	4	4	4	4	1	1	4	1	7	7	7	7	3	3	3	3	3	3	4	2	3	2	2	2	2	2	2	2	4	3	3	3	3	3	3	3	5	3	3
22	1	182	78	2	3	120	3	120	6	15	5	4	5	3	5	4	3	4	4	5	2	4	3	3	3	4	4	4	4	3	4	3	3	2	3	3	2	2	2	3	3	2	4	3	2	3	4	3	2
22	1	178	82.5	1	2	0	2	0	6	40	4	4	4	4	2	2	2	2	5	5	5	5	3	4	4	3	3	3	3	4	4	1	1	1	1	1	1	1	1	1	3	3	3	4	3	4	4	3	3
22	2	165	45	1	1	0	2	30	6	20	5	5	5	5	3	3	3	3	5	3	3	5	3	3	3	3	3	3	3	3	3	2	2	1	3	3	2	3	2	2	3	3	3	3	3	3	3	2	3
22	2	148	49	1	4	30	5	30	7	60	4	5	5	5	4	3	3	3	4	5	4	5	2	3	3	3	2	2	2	2	2	2	2	2	2	2	2	3	2	2	4	2	3	2	2	2	4	2	3
22	2	165	49	1	3	0	7	45	7	60	5	4	5	6	3	3	3	4	4	5	5	4	3	4	4	3	4	2	5	4	3	3	4	3	3	2	2	4	1	2	3	3	3	4	4	4	3	3	3
22	1	185	70	2	3	25	3	30	3	60	1	1	1	3	1	1	1	1	1	1	1	2	3	3	3	3	3	4	3	3	2	1	3	3	3	3	3	3	3	3	4	3	2	3	4	3	3	4	3
22	2	162	50	2	1	0	1	0	5	10	4	4	4	4	2	2	4	2	4	4	4	4	3	2	3	3	3	3	3	3	3	2	2	2	2	2	2	3	2	3	3	3	2	4	3	3	3	2	3
22	2	160	50	1	1	0	2	0	6	60	4	4	4	4	5	4	4	1	7	7	6	7	4	4	4	4	4	4	3	4	4	2	1	3	2	1	4	4	2	1	3	2	3	4	2	2	5	3	5
22	2	175	51	1	3	0	6	0	6	60	7	5	4	7	4	2	1	5	7	6	7	7	2	3	4	4	4	3	3	2	3	1	2	2	3	2	1	3	1	2	5	1	2	2	2	2	5	3	5
22	1	168	55	1	1	0	3	30	7	30	2	4	4	4	5	5	4	2	5	6	5	5	4	4	4	4	3	2	3	2	3	3	2	1	2	1	2	4	2	2	3	2	3	3	2	3	4	3	4
22	2	160	48	1	1	0	6	0	6	60	7	4	4	7	4	4	2	5	7	7	7	7	2	2	4	3	3	2	4	2	3	1	2	2	3	1	1	3	1	3	3	1	3	1	2	2	4	3	5
22	2	164	118	1	1	0	1	0	2	10	4	4	3	4	4	4	3	4	5	5	4	4	999	999	999	999	999	999	999	999	999	999	999	999	999	999	999	999	999	999	3	2	2	3	4	2	4	2	4
22	1	169	100	1	4	60	4	120	7	20	5	7	5	7	4	4	4	5	7	7	7	7	4	3	3	4	3	3	3	3	3	3	3	4	5	3	3	3	3	3	3	2	2	3	2	3	4	3	4
22	2	158	55	1	1	0	1	0	7	60	5	4	4	5	2	2	2	2	5	6	6	6	3	2	3	3	2	3	3	2	3	2	3	2	3	2	1	2	2	2	3	2	2	4	4	3	4	2	4
22	1	178	70	1	1	0	3	0	6	30	999	999	999	999	999	999	999	999	999	999	999	999	999	999	999	999	999	999	999	999	999	999	999	999	999	999	999	999	999	999	3	3	1	3	3	4	3	1	1
22	2	166	55	1	1	0	1	0	1	999	3	3	5	2	4	3	3	4	5	6	5	6	3	2	3	1	2	3	3	2	3	2	2	1	3	1	1	3	4	2	2	2	3	3	2	2	4	3	4
22	1	190	140	1	1	0	1	1	1	60	1	2	3	5	4	2	2	6	5	2	5	4	3	3	4	3	3	4	4	3	4	3	3	3	3	3	2	4	4	4	2	3	2	3	4	3	4	2	3
22	2	158	51	1	2	0	1	0	7	30	5	5	5	3	3	3	3	4	5	5	5	5	2	2	2	2	2	2	2	2	2	1	4	2	4	3	1	2	2	2	2	2	2	2	2	2	5	5	5
22	2	165	52	1	1	0	1	0	4	10	4	4	3	4	3	3	4	3	6	6	6	6	2	2	3	1	3	2	1	1	2	1	1	1	2	1	1	3	2	1	2	2	2	4	3	4	4	2	4
22	1	173	88	1	5	60	5	60	4	60	4	2	4	4	4	3	3	1	2	4	3	3	4	3	3	3	3	3	3	1	3	1	1	1	1	1	1	1	1	1	3	2	1	3	2	2	2	2	4
22	2	156	50	1	1	0	3	5	7	10	2	4	4	6	2	2	2	2	4	4	4	4	3	3	3	3	3	3	2	2	3	1	1	1	2	2	1	1	1	1	1	2	3	3	3	3	3	2	2
22	1	183	75	1	4	120	7	120	7	10	4	7	6	4	1	1	1	1	5	4	4	1	1	1	3	2	1	2	1	1	1	1	1	1	1	1	1	1	1	1	1	1	3	2	3	2	2	1	2
23	2	170	138	2	2	0	2	0	7	60	5	5	4	5	2	3	3	2	4	3	4	4	3	3	4	4	3	3	3	3	3	1	4	1	3	1	3	3	3	3	999	999	999	999	999	999	999	999	999
23	2	170	54	1	1	0	1	0	7	30	6	7	6	7	2	1	1	1	6	4	4	4	4	5	5	5	5	5	5	5	5	1	1	1	1	1	1	1	1	1	5	5	5	5	5	5	1	1	1
23	1	168	60	2	3	0	2	0	7	180	4	5	5	5	2	2	2	2	2	4	4	4	4	4	4	4	4	4	4	3	4	2	1	2	2	1	1	1	1	1	4	4	4	4	4	4	2	2	2
23	2	168	55	1	3	120	3	120	7	120	4	6	2	4	3	1	2	2	4	5	2	1	3	3	4	4	4	3	2	2	2	1	2	2	2	2	2	1	2	2	4	3	4	2	4	3	2	4	2
23	1	169	54	2	1	0	3	30	5	30	7	7	7	7	1	1	1	1	4	4	1	1	3	4	5	5	4	4	1	3	4	1	1	1	2	1	1	1	1	1	3	4	4	3	4	4	2	1	2
23	1	173	70	2	7	60	3	30	7	40	6	6	5	6	2	2	2	2	4	4	4	5	4	4	4	4	4	3	4	4	4	2	2	1	2	2	2	1	1	2	3	3	3	4	4	4	3	2	3
23	1	175	65	2	4	120	4	120	7	20	5	4	4	4	2	3	3	3	3	4	3	4	3	3	3	3	3	2	3	4	3	1	2	1	2	1	1	1	1	1	3	3	2	3	3	3	3	2	3
23	1	172	55	1	3	60	3	40	5	20	4	4	4	4	2	4	4	3	4	4	4	3	3	2	2	3	2	2	2	2	3	2	2	2	1	1	3	1	1	1	3	2	3	3	2	3	4	3	3
23	2	158	55	2	6	0	6	0	6	999	3	3	5	4	5	3	5	2	3	3	4	6	3	5	3	2	2	1	2	2	4	2	3	2	2	2	4	3	1	4	4	1	3	5	1	4	3	5	4
23	2	158	48	1	2	0	2	0	2	999	5	5	3	5	5	2	2	2	5	3	2	3	2	2	3	3	2	2	1	2	2	1	1	1	2	1	1	1	1	1	2	2	3	3	3	1	3	1	2
23	2	161	70	1	3	0	6	0	6	60	7	4	4	7	4	4	2	5	7	7	7	7	3	2	4	4	3	3	3	1	3	1	2	3	2	2	1	2	1	2	2	1	2	3	3	2	4	4	5
24	2	168	60	1	3	0	1	0	4	30	4	4	4	4	4	4	4	4	5	4	4	4	999	999	999	999	999	999	999	999	999	999	999	999	999	999	999	999	999	999	999	999	999	999	999	999	999	999	999
24	1	172	69	1	3	60	5	120	7	90	7	7	7	7	1	1	1	1	1	1	1	1	3	3	5	5	3	5	5	4	5	3	2	2	2	2	2	2	2	2	5	3	5	3	3	5	2	2	5
24	2	169	60	2	4	30	3	45	6	20	6	5	4	5	4	1	1	2	3	5	4	6	3	4	4	3	3	3	3	3	3	2	2	3	2	1	1	2	1	2	3	2	3	3	3	3	3	2	4
25	1	178	82	1	2	0	1	0	7	40	1	6	6	5	2	1	2	2	7	6	5	6	3	2	3	1	1	1	1	1	1	1	1	1	1	1	1	1	1	1	3	3	2	2	2	3	3	1	2
28	1	180	58	1	2	30	3	0	7	30	4	5	4	5	2	2	2	2	2	3	2	2	3	3	2	2	2	3	3	2	2	2	2	2	2	2	2	2	2	2	3	2	3	2	3	3	2	2	2
32	1	185	88	2	7	80	6	120	4	999	4	4	6	4	4	4	4	4	4	4	4	4	1	1	1	1	1	3	1	1	1	1	1	1	1	1	1	1	1	1	1	1	2	1	1	1	1	1	1
999	2	165	55	1	1	0	1	0	1	999	4	4	4	4	4	4	4	4	4	4	4	4	2	1	1	1	1	1	1	1	1	2	3	1	1	1	1	1	1	1	999	999	999	999	999	999	999	999	999
999	1	173	65	1	1	40	1	0	7	120	4	4	3	6	3	1	1	1	6	7	1	7	3	3	3	3	4	2	3	3	3	3	3	2	1	1	3	3	3	3	999	999	999	999	999	999	999	999	999
999	2	158	67	1	1	0	3	30	6	30	7	6	4	7	1	2	2	2	2	4	4	4	3	2	2	2	3	3	2	3	3	2	2	2	2	2	2	2	2	2	999	999	999	999	999	999	999	999	999
999	2	157.5	59	1	6	30	3	30	7	50	4	4	4	4	5	4	4	5	7	5	5	4	2	2	1	2	2	3	3	3	3	1	3	2	2	2	3	3	3	3	999	999	999	999	999	999	999	999	999
999	2	162	99	1	3	0	5	30	7	20	5	5	4	5	3	3	3	3	7	6	4	5	999	999	999	999	999	999	999	999	999	999	999	999	999	999	999	999	999	999	999	999	999	999	999	999	999	999	999
999	2	164	51	1	1	0	3	10	7	60	7	7	7	7	1	1	1	1	1	1	1	1	5	5	5	5	5	5	5	5	5	3	2	1	2	1	1	2	5	1	5	5	5	5	5	5	2	1	2
999	2	160	95	1	7	30	7	10	7	30	6	7	4	7	1	1	3	1	1	3	3	3	5	5	5	5	5	5	3	3	5	3	2	2	2	1	2	1	1	4	5	5	5	4	5	5	3	2	2
999	1	175	66	2	3	60	6	60	7	120	6	6	6	6	2	3	3	4	4	5	6	6	4	4	4	4	4	4	4	4	4	2	2	2	2	2	1	2	3	2	3	4	4	3	4	3	4	2	3
999	2	166	45	1	1	0	4	40	7	40	4	4	4	4	4	4	4	4	4	4	4	4	4	4	4	4	4	4	4	3	3	3	3	3	3	3	3	3	3	3	4	4	3	3	3	3	3	3	3
999	1	175	80	2	5	60	5	60	6	60	6	6	6	6	1	1	6	1	2	3	2	6	4	4	4	4	4	4	4	4	3	1	1	1	1	1	1	1	1	1	4	3	3	3	3	3	1	1	3
999	2	163	50	1	3	210	3	180	7	32	4	7	4	4	4	3	4	2	7	7	7	7	5	5	5	5	5	2	4	4	5	1	5	1	1	1	1	1	1	1	3	3	3	3	3	3	5	3	5
999	1	999	999	1	1	0	1	0	3	15	4	5	5	4	4	3	5	4	5	5	5	5	3	2	4	2	3	2	2	2	3	4	3	1	4	1	4	2	2	2	3	3	3	3	4	3	4	3	3
999	2	195	52	1	3	30	5	30	6	60	4	5	4	5	3	3	3	3	4	4	4	4	3	3	3	3	3	2	2	3	3	2	3	2	3	2	2	2	2	2	3	3	3	3	3	3	3	2	3
999	2	160	48	2	2	10	4	20	6	30	4	4	5	5	4	5	4	5	5	5	6	5	3	3	3	2	3	2	2	2	2	2	3	2	3	2	2	2	3	2	3	3	2	3	4	3	4	4	4
999	1	185	80	1	4	30	2	60	5	45	3	4	5	7	2	4	3	2	3	1	3	4	4	4	4	4	4	4	3	2	3	1	2	2	3	1	2	3	2	2	2	2	3	2	2	2	2	2	3
999	2	157	45	1	2	30	2	30	2	30	1	3	2	4	2	4	2	4	4	4	5	5	2	2	3	2	2	2	2	1	3	2	2	3	3	1	1	2	3	3	2	3	2	3	3	3	3	3	3
999	1	170	60	2	1	0	2	0	2	10	1	1	1	1	1	1	1	1	1	1	1	1	3	4	5	1	3	3	3	3	3	1	2	1	1	1	1	2	1	2	1	1	3	4	5	5	1	1	1
999	2	160	41	1	2	60	1	0	7	45	3	2	2	3	7	5	4	7	7	6	5	5	2	2	3	1	2	1	3	2	2	2	4	2	3	1	4	3	4	3	1	1	1	1	1	1	4	4	5
[truncated: 43 more columns]
